# Supplementary material for: A proteomics analysis of neointima formation on decellularized vascular grafts reveals regenerative alterations in protein signature running head: Proteomics analysis of neointima formation
Source: Front Bioeng Biotechnol. 2022 Aug 30;10:894956. doi: 10.3389/fbioe.2022.894956 (PMC9673820; doi:10.3389/fbioe.2022.894956)
Supplement: Supplementary file 1 [file Table2.XLSX]

## Sheet: Sheet1
Number	plasma	0.5d	1d	2d	4d	6d	7d	12d	14d	21d	28d
1	Albumin	Protein S100	Hemoglobin subunit gamma	Fibrinogen beta chain	Fibrinogen beta chain	Protein S100	Fibrinogen beta chain	Fibrinogen beta chain	Fibrinogen gamma chain	Albumin	DEFSN domain-containing protein
2	Immunoglobulin heavy constant mu	Hemoglobin subunit gamma	Protein S100	Protein S100	Albumin	Corticostatin-4	Fibrinogen gamma chain	Fibrinogen gamma chain	Fibrinogen beta chain	Hemoglobin subunit gamma	Protein S100
3	Fibrinogen gamma chain	Actin alpha cardiac muscle 1	DEFSN domain-containing protein	Hemoglobin subunit gamma	Corticostatin-4	Fibrinogen beta	Fibrinogen alpha chain	Fibrinogen alpha chain	Fibrinogen alpha chain	Actin alpha cardiac muscle 1	Hemoglobin subunit gamma
4	Beta-1 metal-binding globulin	Selenium binding protein 1	Actin alpha cardiac muscle 1	Actin alpha cardiac muscle 1	Immunoglobulin heavy constant mu	DEFSN domain-containing protein	Hemoglobin subunit gamma	DEFSN domain-containing protein	Albumin	Fibrinogen gamma chain	Albumin
5	Fibrinogen beta chain	Fibrinogen beta chain	Fibrinogen beta chain	DEFSN domain-containing protein	Fibrinogen gamma chain	Albumin	Albumin	Corticostatin-4	Hemoglobin subunit gamma	Corticostatin-4	Fibrinogen beta chain
6	Apolipoprotein A-I	Corticostatin-4	Lipocalin 2	Fibrinogen gamma chain	Protein S100	Histone H2A	Immunoglobulin heavy constant mu	Protein S100	Immunoglobulin heavy constant mu	Protein S100	Fibrinogen gamma chain
7	Alpha-2-HS-glycoprotein	DEFSN domain-containing protein	Histone H2A	Albumin	Fibrinogen alpha chain	Lipocalin 2	Corticostatin-4	Hemoglobin subunit gamma	Corticostatin-4	Fibrinogen beta chain	Actin alpha cardiac muscle 1
8	Fibrinogen alpha chain	Thymosin beta	Albumin	Corticostatin-4	DEFSN domain-containing protein	Actin alpha cardiac muscle 1	Hemoglobin subunit gamma	Albumin	SMB domain-containing protein	Fibronectin	SMB domain-containing protein
9	Histidine-rich glycoprotein	Myosin light chain 6	Corticostatin-4	Histone H2A	Histone H2A	CAP18_C domain-containing protein	Actin alpha cardiac muscle 1	Histone H3	Actin alpha cardiac muscle 1	Vimentin	Immunoglobulin heavy constant mu
10	Alpha-2-macroglobulin	Lipocalin 2	CAP18_C domain-containing protein	Lipocalin 2	Actin alpha cardiac muscle 1	Annexin	DEFSN domain-containing protein	Actin alpha cardiac muscle 1	DEFSN domain-containing protein	Fibrinogen alpha chain	Corticostatin-4
11	Haptoglobin	1,4-beta-N-acetylmuramidase C	Immunoglobulin heavy constant mu	Fibrinogen alpha chain	Lipocalin 2	Hemoglobin subunit gamma	SMB domain-containing protein	SMB domain-containing protein	Alpha-2-macroglobulin	Immunoglobulin heavy constant mu	Fibrinogen alpha chain
12	Immunoglobulin heavy constant mu	Talin 1	Annexin	CAP18_C domain-containing protein	CAP18_C domain-containing protein	Histone H2B	Lipocalin 2	Histone H2A	Apolipoprotein A-I	Apolipoprotein A-I	Fibronectin
13	Hemopexin	Albumin	H1.3 linker histone, cluster member	Immunoglobulin heavy constant mu	Histone H2B	Fibrinogen gamma chain	Integrin subunit alpha 2b	Immunoglobulin heavy constant mu	Beta-1 metal-binding globulin	Glyceraldehyde-3-phosphate dehydrogenase	Vimentin
14	SERPIN domain-containing protein	Myosin heavy chain 9	Histone H3	Myosin light chain 6	Hemoglobin subunit gamma	Histone H3	Apolipoprotein A-I	CAP18_C domain-containing protei	Histidine-rich glycoprotein	DEFSN domain-containing protein	Apolipoprotein A-I
15	Gc-globulin	Glyceraldehyde-3-phosphate dehydrogenase	Myosin light chain 6	Annexin	Annexin	DEFENSIN domain-containing protein	Plasminogen	Annexin	Plasminogen	Tropomyosin 1	Glyceraldehyde-3-phosphate dehydrogenase
16	Paraoxonase	Annexin	Histone H2B	DEFENSIN domain-containing protein	Histone H4	Immunoglobulin heavy constant mu	Fibronectin	Histone H4	Lipocalin 2	Galectin	Protein S100
17	Apolipoprotein A-IV	CAP18_C domain-containing protein	Fibrinogen gamma chain	Selenium binding protein 1	Beta-1 metal-binding globulin	Histone H4	Histidine-rich glycoprotein	Histone H2B	Fibronectin	Collagen-binding protein	Plasminogen
18	Fetuin B	Histone H2A	DEFENSIN domain-containing protein	Histone H3	Myosin light chain 6	H1.3 linker histone, cluster member	Beta-1 metal-binding globulin	Glyceraldehyde-3-phosphate dehydrogenase	Vimentin	Transgelin	Beta-1 metal-binding globulin
19	Alpha-1B-glycoprotein	Fibrinogen gamma chain	Glyceraldehyde-3-phosphate dehydrogenase	Histone H2B	DEFENSIN domain-containing protein	Lactotransferrin	Gc-globulin	Alpha-2-HS-glycoprotein	Immunoglobulin heavy constant mu	Lipocalin 2	Collagen alpha-2(I) chain
20	Hemoglobin subunit gamma	Tubulin alpha chain	Lactotransferrin	Myosin heavy chain 9	Gc-globulin	Glyceraldehyde-3-phosphate dehydrogenase	Glyceraldehyde-3-phosphate dehydrogenase	Lipocalin 2	Glyceraldehyde-3-phosphate dehydrogenase	Beta-1 metal-binding globulin	Immunoglobulin heavy constant mu
21	SERPIN domain-containing protein	Profilin	Selenium binding protein 1	H1.3 linker histone, cluster member	Histone H3	Myosin light chain 6	Myosin light chain 6	Plasminogen	Haptoglobin	Collagen alpha-2(I) chain	Histidine-rich glycoprotein
22	Apolipoprotein H	Peptidyl-prolyl cis-trans isomerase	Myosin heavy chain 9	Glyceraldehyde-3-phosphate dehydrogenase	SMB domain-containing protein	Gc-globulin	Thymosin beta	H1.3 linker histone, cluster member	Protein S100	Histone H2B	Galectin
23	Antithrombin-III	Fibrinogen alpha chain	Histone H4	Talin 1	Apolipoprotein A-I	Fibrinogen alpha chain	Myosin heavy chain 9	Fibronectin	Hemopexin	Histone H3	Hemoglobin subunit gamma
24	Complement C3 alpha chain	H1.3 linker histone, cluster membe	Fibrinogen alpha chain	Tubulin alpha chain	Glyceraldehyde-3-phosphate dehydrogenase	Bactericidal permeability-increasing protein	Alpha-2-macroglobulin	Beta-1 metal-binding globulin	Alpha-2-HS-glycoprotein	Myosin light chain 6	Lipocalin 2
25	Ig-like domain-containing protein	Histone H3	1,4-beta-N-acetylmuramidase C	Lactotransferrin	Alpha-2-HS-glycoprotein	Beta-1 metal-binding globulin	CAP18_C domain-containing protein	Histidine-rich glycoprotein	Histone H2A	Histidine-rich glycoprotein	Haptoglobin
26	Inter-alpha-trypsin inhibitor heavy chain 2	Metavinculin	Peptidyl-prolyl cis-trans isomerase	Peptidyl-prolyl cis-trans isomerase	Lactotransferrin	Thymosin beta	Haptoglobin	1,4-beta-N-acetylmuramidase C	Galectin	2-phospho-D-glycerate hydro-lyase	Histone H2B
27	Transthyretin	Tropomyosin 4	Thymosin beta	Profilin	Apolipoprotein H	Alpha-2-macroglobulin	Protein S100	Bactericidal permeability-increasing protein	Integrin subunit alpha 2b	Actin, aortic smooth muscle	Hemopexin
28	Alpha-1-microglobulin	Histone H2B	Tubulin alpha chain	Metavinculin	H1.3 linker histone, cluster member	SMB domain-containing protein	SERPIN domain-containing protein	Apolipoprotein A-I	Fibrinogen like 1	SMB domain-containing protein	Complement component 4 binding protein alpha
29	Kininogen 1	Tyrosine 3-monooxygenase/tryptophan 5-monooxygenase activation protein zeta	Talin 1	Histone H4	Haptoglobin	Profilin	Actin-depolymerizing factor	Myosin light chain 6	Protein S100	Collagen alpha-1(XII) chain	Annexin
30	Plasminogen	Peptidyl-prolyl cis-trans isomerase	Profilin	Actin-depolymerizing factor	Alpha-2-macroglobulin	Myosin heavy chain 9	Protein disulfide-isomerase	Profilin	Gc-globulin	Collagen alpha-1(I) chain	Collagen-binding protein
31	C4a anaphylatoxin	Immunoglobulin heavy constant mu	Haptoglobin	Thymosin beta	Plasminogen	Peptidyl-prolyl cis-trans isomerase	Protein S100	Pyruvate kinase	Histone H2B	Annexin	Collagen alpha-1(I) chain
32	Ig-like domain-containing protein	Myosin light chain 12A	Bactericidal permeability-increasing protein	Tropomyosin 4	Myosin heavy chain 9	Alpha-2-HS-glycoprotein	Histone H3	Gc-globulin	Hemoglobin subunit gamma	Protein S100	Clusterin
33	Inter-alpha-trypsin inhibitor heavy chain 1	Serpin family B member 10	Calmodulin	Protein disulfide-isomerase	Peptidyl-prolyl cis-trans isomerase	2-phospho-D-glycerate hydro-lyase	Annexin	Coronin	Clusterin	Lumican	Myosin light chain 6
34	Apolipoprotein C-III	Actin-depolymerizing factor	Actin-depolymerizing factor	RAP1B, member of RAS oncogene family	Tubulin alpha chain	Pyruvate kinase	Histone H2A	Tubulin alpha chain	Thymosin beta	Elongation factor 1-alpha 1	Thymosin beta
35	Actin-depolymerizing factor	Heat shock protein family A (Hsp70) member 8	Tyrosine 3-monooxygenase/tryptophan 5-monooxygenase activation protein zeta	Bactericidal permeability-increasing protein	Actin-depolymerizing factor	Actin-depolymerizing factor	Tubulin alpha chain	Actin-depolymerizing factor	Complement component 4 binding protein alpha	Histone H2A	Actin-depolymerizing factor
36	SMB domain-containing protein	RAP1B, member of RAS oncogene family	Tropomyosin 4	Integrin subunit alpha 2b	1,4-beta-N-acetylmuramidase C	Haptoglobin	Alpha-2-HS-glycoprotein	Heat shock protein family A (Hsp70) member 8	Myosin light chain 6	Biglycan	Transgelin
37	Ceruloplasmin	L-lactate dehydrogenase	Tubulin beta chain	Tyrosine 3-monooxygenase/tryptophan 5-monooxygenase activation protein zeta	Apolipoprotein A-IV (Predicted)	Apolipoprotein A-I	Histone H1.4	Myosin heavy chain 9	Annexin	Protein disulfide-isomerase	SERPIN domain-containing protein
38	Complement component 4 binding protein alpha	2-phospho-D-glycerate hydro-lyase	Apolipoprotein A-I	Tubulin beta chain	Integrin subunit alpha 2b	Peptidoglycan-recognition protein	Tyrosine 3-monooxygenase/tryptophan 5-monooxygenase activation protein zeta	2-phospho-D-glycerate hydro-lyase	Complement C3 alpha chain	Actin-depolymerizing factor	Profilin
39	Retinol-binding protein	DEFENSIN domain-containing protein	Metavinculin	Heat shock protein family A (Hsp70) member 8	Tropomyosin 4	Apolipoprotein H	Hemopexin	Lactotransferrin	2-phospho-D-glycerate hydro-lyase	L-lactate dehydrogenase	Histone H3
40	ERPIN domain-containing protein GN	Tubulin beta chain	Heat shock protein family A (Hsp70) member 8	Myosin light chain 12A	Fibrinogen like 1	Heat shock protein family A (Hsp70) member 8	Fibrinogen like 1	Tubulin beta chain	Protein disulfide-isomerase	Gc-globulin	Lumican
41	SERPIN domain-containing protein	Actinin alpha 1	2-phospho-D-glycerate hydro-lyase	Myosin light chain 1/3, skeletal muscle isoform	Profilin	Coronin	Vimentin	Alpha-2-macroglobulin	Histone H3	Alpha-2-macroglobulin	Gc-globulin
42	Apolipoprotein CI	Creatine kinase	Myosin light chain 12A	Actinin alpha 1	RAP1B, member of RAS oncogene family	Talin 1	Apolipoprotein A-IV (Predicted)	Vimentin	Tubulin beta chain	Myosin heavy chain 9	Protein disulfide-isomerase
43	Serpin family A member 3	WD repeat domain 1	RAP1B, member of RAS oncogene family	2-phospho-D-glycerate hydro-lyase	Protein disulfide-isomerase	Histone H1.4	Complement C3 alpha chain	Peptidyl-prolyl cis-trans isomerase	Collagen-binding protein	Alpha-2-HS-glycoprotein	DEFENSIN domain-containing protein
44	Ig-like domain-containing protein	Integrin subunit alpha 2b	Protein disulfide-isomerase	Adenylyl cyclase-associated protein	Bactericidal permeability-increasing protein	Eosinophil peroxidase	Histone H2B	Elongation factor 1-alpha	Myosin heavy chain	Immunoglobulin heavy constant mu	2-phospho-D-glycerate hydro-lyase
45	Serpin family A member 9	Adenylyl cyclase-associated protein	Adenylyl cyclase-associated protein	Beta-1 metal-binding globulin	Hemopexin	Galectin	1,4-beta-N-acetylmuramidase C	Protein disulfide-isomerase	CAP18_C domain-containing protein	Heparan sulfate proteoglycan 2	Histone H2A
46	Fibronectin	Myosin light chain 1/3, skeletal muscle isoform	Integrin subunit alpha 2b	Haptoglobin	Myosin light chain 1/3, skeletal muscle isoform	Tyrosine 3-monooxygenase/tryptophan 5-monooxygenase activation protein zeta	Immunoglobulin heavy constant mu	Galectin	Fetuin B	Histone H1.4	Alpha-2-macroglobulin
47	C3/C5 convertase	Transgelin	Actinin alpha 1	Fructose-bisphosphate aldolase	Talin 1	Stomatin	Profilin	Tyrosine 3-monooxygenase/tryptophan 5-monooxygenase activation protein zeta	Tubulin alpha chain	Histone H4	Alpha-2-HS-glycoprotein
48	Complement component C9	Bactericidal permeability-increasing protein	L-lactate dehydrogenase	Creatine kinase	SERPIN domain-containing protein	Protein disulfide-isomerase	Clusterin	Talin 1	Elongation factor 1-alpha 1	Profilin	Apolipoprotein CI
49	Collagen alpha-2(I)	Pleckstrin	Chromosome 1 open reading frame 43	WD repeat domain 1	Fibronectin	Tubulin alpha chain	Selenium binding protein 1	Serum amyloid A protein	Annexin	SERPIN domain-containing protein	Tropomyosin 1
50	Ig-like domain-containing protein	Protein disulfide-isomerase	Calpactin I light chain	Gc-globulin	Fetuin B	Vimentin	Peptidyl-prolyl cis-trans isomerase	Antithrombin-III	Apolipoprotein A-IV (Predicted)	Tubulin beta chain	Paraoxonase
