# Supplementary material for: A proteomics analysis of neointima formation on decellularized vascular grafts reveals regenerative alterations in protein signature running head: Proteomics analysis of neointima formation
Source: Front Bioeng Biotechnol. 2022 Aug 30;10:894956. doi: 10.3389/fbioe.2022.894956 (PMC9673820; doi:10.3389/fbioe.2022.894956)
Supplement: Supplementary file 2 [file Table3.XLSX]

## Sheet: Sheet1
									Raw data of the information of expressed proteins
LFQ early 1	LFQ early 2	LFQ early 3	LFQ late 1	LFQ late 2	LFQ late 3	C: Student's T-test Significant early_late	C: Student's T-test significant	N: N: Mol. weight [kDa]	N: N: Score	N: N: MS/MS count	N: stddev early	N: stddev late	N: early	N: late	Fold change	N: Student's T-test p-value early_late	N: Student's T-test q-value early_late	N: Student's T-test Difference early_late	N: Student's T-test Test statistic early_late	T: Proteins	T: T: Protein IDs	T: T: Majority protein IDs	T: T: id
4853800	3161300	7520800	30000	30000	30000	+	early_late	21.077	10.679	17	2197830	0	5178630	30000	0.00579304	0.0153803	0.0998747	5148630	4.0575	A0A5F9CMZ2_RABIT Uncharacterized protein	A0A5F9CMZ2;A0A5F9DFS2	A0A5F9CMZ2;A0A5F9DFS2	339
4423400	6086300	2929400	30000	30000	30000	+	early_late	46.98	29.316	20	1579200	0	4479700	30000	0.00669688	0.00815839	0.0825454	4449700	4.88038	Caveolae associated protein 2(CAVIN2)	G1TEA3	G1TEA3	1189
3552900	4123800	2569600	30000	30000	30000	+	early_late	66.475	15.42	49	786166	0	3415430	30000	0.00878367	0.00172654	0.0418217	3385430	7.45866	Multifunctional fusion protein	G1T970	G1T970	1137
11156000	11331000	15669000	1017600	658600	30000	+	early_late	100.11	2.2154	21	2556560	499893	12718700	568732	0.0447162	0.00127561	0.0384276	12149900	8.0785	Catenin alpha 3	A0A5F9CE00	A0A5F9CE00	230
14672000	9124200	7241600	30000	1975250	30000	+	early_late	84.186	72.974	29	3862920	1123090	10345900	678417	0.0655735	0.0141182	0.0970336	9667520	4.16235	G1TBQ3_RABIT Uncharacterized protein	G1TBQ3	G1TBQ3	1161
11438000	7185100	7288800	1954400	30000	722800	+	early_late	37.838	20.528	29	2426030	974690	8637300	902400	0.104477	0.00686612	0.0763723	7734900	5.12419	Tetraspanin	G1SYM3;A0A5F9DGR0;A0A5F9DSK1;A0A5F9CFE1	G1SYM3;A0A5F9DGR0;A0A5F9DSK1;A0A5F9CFE1	586
25382000	20446000	24641000	1793350	2490500	4044700	+	early_late	39.961	105.24	136	2661800	1152540	23489700	2776180	0.118187	0.000245563	0.0152352	20713500	12.3687	Pleckstrin	G1SQC7;A0A5F9C794	G1SQC7;A0A5F9C794	902
14452000	15059000	14739000	5770250	6189300	11065000	+	early_late	59.656	123.23	269	303649	2943420	14750000	7674850	0.520329	0.0143604	0.0970336	7075150	4.14138	Catalase	G1T6W7;A0A5F9DJP2;A0A5F9DJP6;A0A5F9C2R4	G1T6W7;A0A5F9DJP2;A0A5F9DJP6;A0A5F9C2R4	1102
15278000	13909000	13632000	24622000	21351000	25767000	+	early_late	71.354	323.31	711	881306	2291710	14273000	23913300	1.67542	0.00244247	0.0464711	-9640330	-6.80054	Lymphocyte cytosolic protein 1 (LCP1)	G1TET2;A0A5F9DLF3	G1TET2;A0A5F9DLF3	1198
8203500	5885600	9811100	14992000	14911500	20268500	+	early_late	8.6939	62.095	93	1973430	3069890	7966730	16724000	2.09923	0.0141885	0.0970336	-8757270	-4.15622	Ubiquitin-like domain-containing protein	A0A5F9CP41;A0A5F9C9K9;G1SF46;A0A5F9C2J5;A0A5F9DQC8;G1TZL0	A0A5F9CP41;A0A5F9C9K9;G1SF46;A0A5F9C2J5	174
5796900	6366600	4738700	11004400	11110100	13963000	+	early_late	22.155	34.194	88	826075	1678450	5634070	12025800	2.13448	0.0040832	0.0594602	-6391780	-5.91798	SH3 domain binding glutamate rich protein like protein(SH3BGRL)	G1T6L5;A0A5F9DTH0	G1T6L5;A0A5F9DTH0	1097
4104800	3260700	3490700	9672750	6197450	7695000	+	early_late	47.998	66.14	189	436372	1743170	3618730	7855070	2.17067	0.0150575	0.0998747	-4236330	-4.08331	Protein disulfide-isomerase A6	G1T4H3	G1T4H3	1073
10919000	11869000	10626000	28311500	19006000	26503000	+	early_late	92.39	320.76	665	649795	4934030	11138000	24606800	2.20927	0.00939416	0.0859744	-13468800	-4.68765	Endoplasmin	G1TBC1;A0A5F9D1T7;A0A5F9DSF6	G1TBC1	1160
17606000	14695000	16048000	37443500	37633000	36013000	+	early_late	21.972	106.64	109	1456700	885686	16116300	37029800	2.29766	2.9009e-05	0.00699118	-20913500	-21.2475	Calpactin I light chain	G1SNE8	G1SNE8	877
6723600	9142400	8106800	16573500	16612000	22176000	+	early_late	25.865	49.126	120	1213560	3223550	7990930	18453800	2.30934	0.00624874	0.0728684	-10462900	-5.26135	ADF-H domain-containing protein	G1T823;A0A5F9CDG0	G1T823;A0A5F9CDG0	1123
16112000	18955000	12650000	33208500	39135000	45297500	+	early_late	53.844	319.4	576	3157560	6044880	15905700	39213700	2.46539	0.00407924	0.0594602	-23308000	-5.91955	Pyruvate kinase	A0A5F9DF85;A0A5F9D363;G1SQD3;A0A5F9DJ33;A0A5F9CHB4;A0A5F9DRT0;U3KNJ4;G1T8G9	A0A5F9DF85;A0A5F9D363;G1SQD3;A0A5F9DJ33	483
16877000	13238000	17309000	31791500	42700500	44257000	+	early_late	44.632	323.31	642	2236140	6792370	15808000	39583000	2.50399	0.00451088	0.0594602	-23775000	-5.75858	Phosphoglycerate kinase	G1T7Z6;G1TLE3	G1T7Z6;G1TLE3	1119
5809800	7372100	6661000	21062500	12597900	18375000	+	early_late	72.703	198	282	782196	4325260	6614300	17345100	2.62236	0.0133853	0.0950744	-10730800	-4.22858	Protein disulfide-isomerase	G1SFV1	G1SFV1	769
4722000	5419400	11016000	21219000	17621000	17741500	+	early_late	29.369	112.28	163	3450190	2043410	7052470	18860500	2.67431	0.00698064	0.0764698	-11808000	-5.1004	Helix-destabilizing protein	A0A5F9D938;G1TU78;A0A5F9CZT7;G1T586;G1TUM0;G1U9J5;G1TTH1;G1TUI9;A0A5F9DL19;G1TYM6;G1TEQ0;G1SFA3;G1U0J2	A0A5F9D938;G1TU78;A0A5F9CZT7;G1T586;G1TUM0;G1U9J5;G1TTH1;G1TUI9;A0A5F9DL19;G1TYM6;G1TEQ0;G1SFA3	453
3828800	2179400	4395100	10456400	7865500	10359600	+	early_late	51.059	145.85	231	1151130	1468730	3467770	9560520	2.75696	0.00481794	0.0600581	-6092750	-5.65515	Heterogeneous nuclear ribonucleoprotein K	A0A5F9DFN0;A0A5F9C3B5;A0A5F9DIK7;G1U6T5	A0A5F9DFN0;A0A5F9C3B5	581
33367000	20686000	27820000	90190000	75631500	80721500	+	early_late	47.78	323.31	1243	6357030	7388170	27291000	82181000	3.01129	0.000618759	0.0298242	-54890000	-9.75437	2-phospho-D-glycerate hydro-lyase	G1SYJ4;A0A5F9D287;A0A5F9D471;U3KN85;A0A5F9CA66;A0A5F9D0G1;A0A5F9CNK2;A0A5F9DQ35;A0A5F9CWW2	G1SYJ4;A0A5F9D287;A0A5F9D471;U3KN85;A0A5F9CA66;A0A5F9D0G1;A0A5F9CNK2;A0A5F9DQ35	477
8187500	6133500	6025300	25999500	17265400	22392500	+	early_late	35.945	142.67	252	1218310	4389070	6782100	21885800	3.22699	0.00455501	0.0594602	-15103700	-5.74319	Annexin A5	G1TED6	G1TED6	1192
8276100	4024400	13393000	30459500	23366000	39425000	+	early_late	11.358	127.27	167	4690950	8047660	8564500	31083500	3.62934	0.0138376	0.0970336	-22519000	-4.18721	Fatty acid binding protein 5	G1SZ91	G1SZ91	1012
18811000	12310000	26372000	75622500	66199000	69026000	+	early_late	47.883	70.347	317	7037660	4835770	19164300	70282500	3.66737	0.000488382	0.0252215	-51118200	-10.3689	Elongation factor 1-alpha 1	A0A5F9CXZ4	A0A5F9CXZ4	432
2987400	3521700	3938300	12734500	9564050	16776000	+	early_late	29.623	119.49	109	476663	3614730	3482470	13024800	3.7401	0.0105522	0.0919183	-9542380	-4.53313	Nucleophosmin	A0A5F9CLB9;G1T0N4;B7NZF9;A0A5F9DPE8;G1U1F7;G1TUM7;A0A5F9D9P9;A0A5F9D7N6	A0A5F9CLB9;G1T0N4;B7NZF9;A0A5F9DPE8;G1U1F7	320
18229000	11909000	17433000	56095000	51960000	71037000	+	early_late	39.771	65.783	229	3442160	10035700	15857000	59697300	3.76473	0.00201698	0.0418217	-43840300	-7.15706	L-lactate dehydrogenase	A0A5F9D4H9;G1TAJ3;G1TX67;A0A5F9CSK1;A0A5F9DTD7;A0A5F9C8K9;G1U2T9;A0A5F9CUF1;A0A5F9DMX1;A0A5F9C0P5;U3KMM1;G1TIS1	A0A5F9D4H9;G1TAJ3;G1TX67;A0A5F9CSK1	490
30000	1578800	1944100	5030950	4517450	4977300	+	early_late	17.818	21.378	69	1016200	282260	1184300	4841900	4.08841	0.0038666	0.0594602	-3657600	-6.00674	60S ribosomal protein L12	G1SMR7;A0A5F9DT76;A0A5F9C431	G1SMR7;A0A5F9DT76	866
2130700	1488100	2153600	7598750	6673900	9996750	+	early_late	35.762	44.246	107	377789	1714990	1924130	8089800	4.20439	0.00369565	0.0594602	-6165670	-6.08121	Aldo-keto reductase family 1 member B1(AKR1B1)	G1TBZ5;A0A5F9C4E2;U3KPE7	G1TBZ5;A0A5F9C4E2;U3KPE7	1166
3811400	3128500	2584200	11458500	11435500	18766000	+	early_late	24.061	27.942	201	614903	4225640	3174700	13886700	4.37418	0.0122052	0.0950744	-10712000	-4.34497	Peptidyl-prolyl cis-trans isomerase	G1T2F2	G1T2F2	1046
1362100	1435600	1263000	8075550	5086800	8390350	+	early_late	64.28	165.42	184	86615.8	1823240	1353570	7184230	5.30762	0.00521491	0.0630422	-5830670	-5.53281	Lamin B1	A0A5F9DT04;G1ST69;A0A5F9DJQ0;A0A5F9CK54;A0A5F9C4B1	A0A5F9DT04;G1ST69;A0A5F9DJQ0;A0A5F9CK54;A0A5F9C4B1	663
2405500	2143900	4142600	18707000	19825800	11500000	+	early_late	12.359	154.05	62	1086340	4518680	2897330	16677600	5.7562	0.00681116	0.0763723	-13780300	-5.13578	Macrophage migration inhibitory factor (MIF)	G1U1Q8	G1U1Q8	1355
5737500	5640400	30000	21596000	18020500	27566000	+	early_late	32.898	77.224	171	3267560	4822550	3802630	22394200	5.88913	0.00523172	0.0630422	-18591500	-5.52789	40S ribosomal protein S	G1TLT8;G1TJH8;G1TGI6;A0A5F9C7B1;G1TWL4;G1TI36;G1TQM9;G1U1G8;G1U673;G1U1A8;G1SDF8;G1TT44	G1TLT8;G1TJH8;G1TGI6;A0A5F9C7B1;G1TWL4;G1TI36;G1TQM9;G1U1G8;G1U673;G1U1A8	1254
31586000	28224000	30149000	124855000	163205000	242920000	+	early_late	15.008	270.67	344	1686890	60228100	29986300	176993000	5.90246	0.013413	0.0950744	-147007000	-4.226	Galectin	G1TPZ1	G1TPZ1	1279
649660	552640	733460	4396000	2998700	5073950	+	early_late	197.32	323.31	321	90490.5	1058200	645253	4156220	6.44123	0.0046055	0.0594602	-3510960	-5.72581	IQ motif containing GTPase activating protein 1	U3KM82;G1SCP7;A0A5F9CSP5;A0A5F9CAH3;A0A5F9DMZ9;A0A5F9DU56;G1TKE7;A0A5F9CYM5;A0A5F9DLF6;G1T2T2;G1SJM9	U3KM82;G1SCP7;A0A5F9CSP5;A0A5F9CAH3;A0A5F9DMZ9	1436
30000	1881400	30000	5259800	4586250	3475700	+	early_late	33.951	29.791	79	1068910	900926	647133	4440580	6.86193	0.00930769	0.0859744	-3793450	-4.7001	Adenosine kinase	A0A5F9D9F3;A0A5F9CBN6;G1SY88;A0A5F9DS33	A0A5F9D9F3;A0A5F9CBN6;G1SY88;A0A5F9DS33	207
36326000	40865000	54267000	364965000	240345000	312640000	+	early_late	53.654	323.31	1506	9328230	62576100	43819300	305983000	6.98284	0.00199584	0.0418217	-262164000	-7.17716	Vimentin	G1SWS9;A0A5F9DS35;CON__P08729;CON__Q3KNV1;CON__Q6ISB0;G1SRX8;CON__Q9NSB2;A0A5F9CTR4;G1TYI7;G1T6D3;G1SHX4;A0A5F9CMJ0;G1SUH1;CON__Q14533;G1TJK2;A0A5F9CVJ5;G1U9G5;G1SHW8;CON__P78386;CON__P78385;G1SMX2;G1U7T6;G1U6Z8;CON__Q6NT21;G1SR38;G1U5J7;CON__O43790;CON__Q61726;G1SQI2;A0A5F9CWD3;A0A5F9CSM9;G1TPK8	G1SWS9;A0A5F9DS35	982
1423500	1636600	30000	5825500	6341100	9840800	+	early_late	14.515	10.681	56	872584	2184660	1030030	7335800	7.12193	0.00971411	0.0867074	-6305770	-4.64273	40S ribosomal protein S12	G1SFR8;A0A5F9D2N2	G1SFR8	767
5869000	30000	3796200	30246500	14620300	25721500	+	early_late	61.641	77.875	143	2960140	8040420	3231730	23529400	7.28074	0.0148137	0.0991694	-20297700	-4.10324	G1SUI9_RABIT Uncharacterized protein	G1SUI9;A0A5F9DHZ2;A0A5F9D777;A0A5F9CKU4;REV__G1TA74;REV__A0A5F9DDA3;REV__A0A5F9DSZ1;REV__A0A5F9C3A4;REV__A0A5F9D7T3;REV__A0A5F9CP88	G1SUI9;A0A5F9DHZ2;A0A5F9D777;A0A5F9CKU4	513
30000	2082200	30000	7307000	5028550	8517600	+	early_late	12.786	38.686	64	1184840	1771550	714067	6951050	9.73445	0.00713669	0.0770123	-6236980	-5.06874	60S ribosomal protein L30	G1TDL2;A0A5F9DSQ7	G1TDL2;A0A5F9DSQ7	661
30000	30000	30000	393010	333170	403280	+	early_late	95.799	8.6766	11	0	37863.2	30000	376487	12.5496	9.2596e-05	0.0105406	-346487	-15.85	Ubiquitin carboxyl-terminal hydrolase(UCH)	G1SK00;A0A5F9CQ02	G1SK00;A0A5F9CQ02	366
957540	30000	1271000	21067500	9822950	13576500	+	early_late	231.5	105.49	387	645325	5724860	752847	14822300	19.6883	0.013371	0.0950744	-14069500	-4.22992	AHNAK nucleoprotein	G1U7K4	G1U7K4	1395
1489600	30000	30000	8435950	14196400	10478200	+	early_late	74.383	57.24	121	842700	2920610	516533	11036800	21.3671	0.00389566	0.0594602	-10520300	-5.99448	Versican (VCAN)	A0A5F9CR75;A0A5F9DSK6;A0A5F9D7W9;G1SHX8;A0A5F9C717	A0A5F9CR75;A0A5F9DSK6;A0A5F9D7W9;G1SHX8	375
846830	30000	30000	6044100	6496200	8251850	+	early_late	47.294	114.37	168	471597	1166250	302277	6930720	22.9284	0.000799817	0.0340157	-6628440	-9.12628	WD_REPEATS_REGION domain-containing protein	G1SJB4;G1TVH1;A0A5F9D748;A0A5F9DL85	G1SJB4;G1TVH1;A0A5F9D748	810
981550	30000	30000	6155400	7895650	10168400	+	early_late	16.273	16.937	45	549378	2012410	347183	8073170	23.2534	0.00303469	0.0524156	-7725980	-6.41491	G1T1F0_RABIT Uncharacterized protein	G1T1F0;G1U472;A0A5F9C107;G1TUG4;G1TLY4;G1TM25	G1T1F0;G1U472;A0A5F9C107;G1TUG4;G1TLY4	18
647200	474080	30000	7853650	12213100	14330500	+	early_late	72.539	130.9	240	318359	3302470	383760	11465800	29.8775	0.00443528	0.0594602	-11082000	-5.78537	Transforming growth factor-beta-induced protein ig-h3 ((TGFBIp)/beta ig-h3)	A0A5F9D3E2;A0A5F9CRL1;G1TKC9;A0A5F9DQZ4;A0A5F9CTN2;A0A5F9D1L2	A0A5F9D3E2;A0A5F9CRL1;G1TKC9;A0A5F9DQZ4;A0A5F9CTN2;A0A5F9D1L2	376
30000	30000	30000	1046900	536750	1230900	+	early_late	103.03	20.331	20	0	359619	30000	938183	31.2728	0.0119295	0.0950744	-908183	-4.37413	Coatomer subunit beta (COPB1)	A0A5F9D4B1;A0A5F9C6C7;A0A5F9DSP2;G1SDA4;A0A5F9C3M1	A0A5F9D4B1;A0A5F9C6C7;A0A5F9DSP2;G1SDA4;A0A5F9C3M1	65
30000	30000	30000	1057850	1112650	1063700	+	early_late	61.799	29.233	17	0	30092.5	30000	1078070	35.9357	4.52265e-07	0.000326988	-1048070	-60.3241	Atlastin GTPase 3(ATL3)	G1TF32;A0A5F9D6C5;A0A5F9DEG3;A0A5F9CXU6	G1TF32;A0A5F9D6C5;A0A5F9DEG3;A0A5F9CXU6	1202
30000	30000	30000	1331800	917550	1362300	+	early_late	34.694	23.425	57	0	248440	30000	1203880	40.1293	0.00121412	0.0384276	-1173880	-8.18396	DNA repair associated	G1SKL7;A0A5F9DMG2	G1SKL7;A0A5F9DMG2	828
30000	30000	30000	1845650	748350	1706850	+	early_late	55.113	78.3	35	0	597502	30000	1433620	47.7873	0.0152376	0.0998747	-1403620	-4.06883	Granulin precursor(progranulin)	A0A5F9C1V2;U3KM88;G1T5N7;A0A5F9DB31;A0A5F9C723	A0A5F9C1V2;U3KM88;G1T5N7;A0A5F9DB31;A0A5F9C723	38
30000	30000	30000	2211300	1253900	1254650	+	early_late	24.98	19.329	30	0	552539	30000	1573280	52.4427	0.0084138	0.0833312	-1543280	-4.83775	SEC22 vesicle-trafficking protein homolog B	A0A5F9DUA3;G1TGA8;A0A5F9D8H3	A0A5F9DUA3;G1TGA8;A0A5F9D8H3	667
30000	30000	30000	2254100	1020000	1461700	+	early_late	30.099	74.191	46	0	625300	30000	1578600	52.62	0.0127507	0.0950744	-1548600	-4.28955	Ig-like domain-containing protein	G1SFC3;A0A5F9DBV6;A0A5F9DEG4	G1SFC3;A0A5F9DBV6;A0A5F9DEG4	551
30000	30000	30000	1992350	1168400	1730250	+	early_late	62.656	47.682	101	0	420964	30000	1630330	54.3443	0.00275457	0.0497889	-1600330	-6.58455	Synaptotagmin binding cytoplasmic RNA interacting protein	G1SDN4;G1TJN8;A0A5F9CKC7;A0A5F9D5X1	G1SDN4;G1TJN8	742
30000	30000	30000	2068450	1330050	1531800	+	early_late	30.312	28.877	27	0	381648	30000	1643430	54.781	0.00185096	0.0418217	-1613430	-7.32232	Annexin A8	A0A5F9C876;G1T6W4;A0A5F9CQA0;A0A5F9DPH2;U3KNG8	A0A5F9C876;G1T6W4;A0A5F9CQA0;A0A5F9DPH2;U3KNG8	159
30000	30000	30000	2396150	1035100	1507050	+	early_late	43.866	67.261	11	0	691097	30000	1646100	54.87	0.0154716	0.0998747	-1616100	-4.05032	G1TJW3_RABIT Uncharacterized protein	G1TJW3;A0A5F9D345	G1TJW3;A0A5F9D345	481
30000	30000	30000	1682850	1022250	2427150	+	early_late	69.093	79.961	46	0	702865	30000	1710750	57.025	0.0143552	0.0970336	-1680750	-4.14182	Leukotriene A(4) hydrolase	G1SP54;A0A5F9CFW1	G1SP54;A0A5F9CFW1	882
30000	2827300	30000	50197500	48887000	68516500	+	early_late	35.525	26.931	135	1615020	10974400	962433	55867000	58.0477	0.00101672	0.0367545	-54904600	-8.57308	SERPIN domain-containing protein	A0A5F9C4W7;A0A5F9CCT9	A0A5F9C4W7	101
30000	3901100	30000	90859000	59584500	81709500	+	early_late	38.418	213.52	340	2234980	16079600	1320370	77384300	58.608	0.00125367	0.0384276	-76064000	-8.11538	Lumican	G1SP97	G1SP97	884
30000	30000	30000	2544350	1119750	1718450	+	early_late	29.164	86.712	25	0	715313	30000	1794180	59.806	0.0129319	0.0950744	-1764180	-4.27177	LRRcap domain-containing protein	G1TMM7;A0A5F9CM41;A0A5F9DQJ8	G1TMM7;A0A5F9CM41;A0A5F9DQJ8	332
30000	30000	30000	2106600	1209100	2413450	+	early_late	52.509	28.028	42	0	625849	30000	1909720	63.6573	0.00650651	0.07467	-1879720	-5.20216	Endoplasmic reticulum oxidoreductase 1 alpha	A0A5F9DEZ3;A0A5F9CFB4;A0A5F9CLJ8;G1T3R5;A0A5F9D0Q8;A0A5F9CQ08	A0A5F9DEZ3;A0A5F9CFB4;A0A5F9CLJ8;G1T3R5;A0A5F9D0Q8;A0A5F9CQ08	245
30000	30000	30000	2423950	1496850	2065600	+	early_late	22.694	14.023	38	0	467512	30000	1995470	66.5157	0.00189014	0.0418217	-1965470	-7.28171	Proteasome subunit alpha(PSMA)	A0A5F9C295;A0A5F9CI27;G1T9V4;A0A5F9DP68	A0A5F9C295;A0A5F9CI27;G1T9V4;A0A5F9DP68	44
30000	30000	30000	2679450	1134150	2405250	+	early_late	48.939	21.658	77	0	824503	30000	2072950	69.0983	0.0127293	0.0950744	-2042950	-4.29167	Elongation factor 1-gamma	A0A5F9CA34;G1TVL1;A0A5F9CHU4;A0A5F9C4C0	A0A5F9CA34;G1TVL1;A0A5F9CHU4	180
30000	30000	30000	2913050	1972700	1351000	+	early_late	86.558	72.489	102	0	786426	30000	2078920	69.2973	0.0107187	0.0922576	-2048920	-4.5126	G1SXA5_RABIT Uncharacterized protein	G1SXA5	G1SXA5	984
30000	30000	30000	2286450	2450700	1533750	+	early_late	67.569	22.597	53	0	488933	30000	2090300	69.6767	0.00187369	0.0418217	-2060300	-7.29864	Dolichyl-diphosphooligosaccharide--protein glycosyltransferase subunit 2	A0A5F9CY76;G1SPR9;A0A5F9CCA2	A0A5F9CY76;G1SPR9;A0A5F9CCA2	217
30000	30000	30000	2021550	1514350	3299800	+	early_late	104.54	21.417	64	0	920055	30000	2278570	75.9523	0.0133375	0.0950744	-2248570	-4.23304	AP complex subunit beta	A0A5F9C4A7;G1SL02;A0A5F9CQC5;G1SXB8	A0A5F9C4A7;G1SL02	87
30000	30000	30000	1396950	2540850	3249900	+	early_late	94.001	10.564	19	0	934941	30000	2395900	79.8633	0.011847	0.0950744	-2365900	-4.38302	Coatomer subunit gamma	A0A5F9D277;G1SQ22	A0A5F9D277;G1SQ22	476
30000	30000	30000	2933200	2017950	2637100	+	early_late	36.027	50.649	80	0	467030	30000	2529420	84.314	0.0007533	0.0340157	-2499420	-9.26945	Annexin A4	G1TA83	G1TA83	1149
30000	30000	30000	2146250	2636050	3676250	+	early_late	11.737	45.291	34	0	781326	30000	2819520	93.984	0.00347505	0.0584293	-2789520	-6.18383	Resistin	E3P734	E3P734	721
30000	30000	30000	2893250	2754250	3299550	+	early_late	29.597	12.158	18	0	283359	30000	2982350	99.4117	5.543e-05	0.00812801	-2952350	-18.0465	40S ribosomal protein S4	G1TA47;A0A5F9DKF6;A0A5F9C757;G1TTD6;G1TK17	G1TA47;A0A5F9DKF6;A0A5F9C757;G1TTD6;G1TK17	146
30000	30000	30000	2429400	2470600	4414950	+	early_late	50.996	35.921	34	0	1134650	30000	3104980	103.499	0.0093501	0.0859744	-3074980	-4.69398	Tripeptidyl aminopeptidase	A0A5F9D703;G1SRB7;A0A5F9DDZ6	A0A5F9D703;G1SRB7;A0A5F9DDZ6	511
30000	30000	30000	3400000	1801450	4272550	+	early_late	133.69	23.592	67	0	1253200	30000	3158000	105.267	0.0124158	0.0950744	-3128000	-4.32322	Microtubule-associated protein	G1SKS8;A0A5F9DG34;A0A5F9CXY5;A0A5F9C7E2;A0A5F9CXV5;A0A5F9DIW9;A0A5F9D5N0;A0A5F9DLK8;A0A5F9DM59;A0A5F9CTJ9	G1SKS8;A0A5F9DG34;A0A5F9CXY5;A0A5F9C7E2;A0A5F9CXV5;A0A5F9DIW9;A0A5F9D5N0;A0A5F9DLK8;A0A5F9DM59;A0A5F9CTJ9	832
30000	30000	30000	3862500	1809550	4127500	+	early_late	141.61	67.775	131	0	1268710	30000	3266520	108.884	0.0115241	0.0946812	-3236520	-4.41852	High density lipoprotein binding protein(vigilin)	G1T3V0;A0A5F9CNR6	G1T3V0	1063
30000	30000	30000	4168950	1876500	4417400	+	early_late	60.716	45.459	87	0	1400790	30000	3487620	116.254	0.0128958	0.0950744	-3457620	-4.27529	Collagen, type VI, alpha 3|G1ST52	G1ST52	G1ST52	936
30000	30000	30000	2751400	3459100	4349650	+	early_late	15.524	110.76	21	0	800866	30000	3520050	117.335	0.00165059	0.0418217	-3490050	-7.54801	40S ribosomal protein S17(RPS17)	G1TU13;A0A5F9DB47	G1TU13;A0A5F9DB47	1306
30000	30000	30000	2946000	2960050	5326150	+	early_late	31.093	23.055	119	0	1370140	30000	3744070	124.802	0.00934232	0.0859744	-3714070	-4.6951	40S ribosomal protein S3	G1TNM3;A0A5F9CHH0;A0A5F9CP75;A0A5F9DG84	G1TNM3;A0A5F9CHH0;A0A5F9CP75;A0A5F9DG84	1271
30000	30000	30000	3202600	3667550	4368100	+	early_late	25.332	34.85	93	0	586705	30000	3746080	124.869	0.000392252	0.0218152	-3716080	-10.9705	Brain abundant membrane attached signal protein 1	A0A5F9CFU9	A0A5F9CFU9	251
30000	30000	30000	4212200	3886900	3476350	+	early_late	46.504	42.773	114	0	368747	30000	3858480	128.616	5.62103e-05	0.00812801	-3828480	-17.9829	Procollagen C-endopeptidase enhancer	A0A5F9C848	A0A5F9C848	156
30000	30000	30000	4549100	4008000	3628400	+	early_late	21.101	12.779	60	0	462705	30000	4061830	135.394	0.000112333	0.0105406	-4031830	-15.0924	Glutathione peroxidase	G1SST7	G1SST7	932
30000	30000	30000	3678750	4053550	4828750	+	early_late	17.223	68.708	23	0	586502	30000	4187020	139.567	0.000252866	0.0152352	-4157020	-12.2764	GLI pathogenesis related 2	A0A5F9CLR3;G1SCE1	A0A5F9CLR3;G1SCE1	327
30000	30000	30000	3519850	4099650	6032950	+	early_late	30.307	5.1054	14	0	1315900	30000	4550820	151.694	0.00400206	0.0594602	-4520820	-5.95054	Insulin-like growth factor-binding protein 5 (IGFBP5)	G1U3C5	G1U3C5	1367
30000	30000	30000	6356750	2862550	4669450	+	early_late	59.026	33.973	96	0	1747440	30000	4629580	154.319	0.0103461	0.0912224	-4599580	-4.55907	Procollagen-proline 4-dioxygenase	A0A5F9CUS4;G1SXT7;A0A5F9DMZ0;A0A5F9DU36	A0A5F9CUS4;G1SXT7;A0A5F9DMZ0;A0A5F9DU36	400
30000	30000	30000	5281750	4187050	5339950	+	early_late	43.71	12.172	22	0	649478	30000	4936250	164.542	0.00019699	0.0152352	-4906250	-13.0842	Peptidase_M24 domain-containing protein	G1TDI0;A0A5F9CD18	G1TDI0	1177
30000	30000	30000	5740150	3275940	6492750	+	early_late	272.25	148.08	370	0	1682590	30000	5169610	172.32	0.00612557	0.0726031	-5139610	-5.2907	Filamin-B	A0A5F9DDV7;A0A5F9C4T1;G1SE61;A0A5F9C9Q9;A0A5F9CA72;A0A5F9CIE4;A0A5F9DSU4;A0A5F9CF58	A0A5F9DDV7;A0A5F9C4T1;G1SE61;A0A5F9C9Q9;A0A5F9CA72;A0A5F9CIE4;A0A5F9DSU4;A0A5F9CF58	567
30000	30000	30000	8982300	4962900	5233500	+	early_late	34.344	17.61	53	0	2246560	30000	6392900	213.097	0.00801139	0.0825454	-6362900	-4.90565	60S acidic ribosomal protein P0	G1SPK4;A0A5F9C609;A0A5F9DG75	G1SPK4;A0A5F9C609;A0A5F9DG75	126
30000	30000	30000	8095800	3951100	7609550	+	early_late	54.598	47.554	41	0	2265660	30000	6552150	218.405	0.00756478	0.0804314	-6522150	-4.98606	Interstitial collagenase (matrix metalloproteinase-1)	A0A5F9CRQ6	A0A5F9CRQ6	378
30000	30000	30000	6515750	5170350	8061800	+	early_late	63.314	106.5	122	0	1446880	30000	6582630	219.421	0.0014267	0.0412601	-6552630	-7.84409	Cytoskeleton associated protein 4	G1SCT0	G1SCT0	728
30000	30000	30000	7338400	3673350	8797550	+	early_late	42.81	20.333	58	0	2640050	30000	6603100	220.103	0.0125223	0.0950744	-6573100	-4.3124	Calponin	G1SQR6;A0A5F9CGX2;A0A5F9CHD6	G1SQR6;A0A5F9CGX2;A0A5F9CHD6	271
30000	30000	30000	9564950	4680300	5752800	+	early_late	62.305	135.23	185	0	2567180	30000	6666020	222.201	0.0110131	0.0934359	-6636020	-4.47725	Dihydropyrimidinase-related protein 2 (DRP-2)	G1U974	G1U974	1406
30000	30000	30000	5920050	5425100	9268600	+	early_late	23.24	68.918	45	0	2090860	30000	6871250	229.042	0.0047808	0.0600581	-6841250	-5.66723	40S ribosomal protein S7	G1U598;G1U3Y9;G1SVB0;G1U0Z0;A0A5F9CNS3;A0A5F9DDF5;A0A5F9C485;A0A5F9DL25;G1U6A8;A0A5F9CLV6	G1U598;G1U3Y9;G1SVB0;G1U0Z0;A0A5F9CNS3;A0A5F9DDF5	1382
30000	30000	30000	6676000	6317100	7849500	+	early_late	46.173	24.687	132	0	801474	30000	6947530	231.584	0.000116631	0.0105406	-6917530	-14.9494	Serpin family F member 1	G1SCK5	G1SCK5	725
30000	30000	30000	6063250	5905000	9172700	+	early_late	36.467	22.479	82	0	1842620	30000	7046980	234.899	0.00273698	0.0497889	-7016980	-6.5959	HtrA serine peptidase 1	G1T5H0	G1T5H0	1085
30000	30000	30000	7565050	7125850	7944000	+	early_late	13.373	4.7876	14	0	409445	30000	7544970	251.499	5.83608e-06	0.00210974	-7514970	-31.7901	40S ribosomal protein S20	G1SIZ2;A0A5F9CX53;A0A5F9CXF9;A0A5F9C4X9	G1SIZ2;A0A5F9CX53;A0A5F9CXF9;A0A5F9C4X9	419
30000	30000	30000	6679500	5198000	11091200	+	early_late	82.537	77.913	193	0	3065610	30000	7656230	255.208	0.0125582	0.0950744	-7626230	-4.30878	Transglutaminase 2 (TG2)	A0A5F9CHX0;A0A5F9DRZ3;G1SK42;A0A5F9DDN1;A0A5F9CSP3;A0A5F9C5I4;A0A5F9DK85;A0A5F9DES5	A0A5F9CHX0;A0A5F9DRZ3;G1SK42;A0A5F9DDN1;A0A5F9CSP3;A0A5F9C5I4;A0A5F9DK85;A0A5F9DES5	283
30000	30000	30000	10027200	6592850	10193000	+	early_late	37.05	68.207	133	0	2032360	30000	8937670	297.922	0.00161517	0.0418217	-8907670	-7.59142	Calumenin	A0A140TAW0;A0A5F9CTM8	A0A140TAW0;A0A5F9CTM8	6
30000	30000	30000	10936500	5014000	11270400	+	early_late	31.75	33.176	59	0	3519690	30000	9073620	302.454	0.0112433	0.0934359	-9043620	-4.45039	Myristoylated alanine rich protein kinase C substrate	G1SS79;G1U4U4	G1SS79;G1U4U4	926
30000	30000	30000	10238300	7814650	9584700	+	early_late	307.43	323.31	682	0	1253950	30000	9212550	307.085	0.000222531	0.0152352	-9182550	-12.6836	Fibrillin 1	G1SKM2;U3KME5;A0A5F9D267;A0A5F9DV05;A0A5F9DTS6;A0A5F9CQ07;G1SUS5;A0A5F9CMX7	G1SKM2;U3KME5	829
30000	30000	30000	7473500	12293000	9344500	+	early_late	60.701	8.5131	24	0	2429740	30000	9703670	323.456	0.0023186	0.0464523	-9673670	-6.89591	Procollagen-proline 4-dioxygenase	A0A5F9D6D3;G1TM62	A0A5F9D6D3;G1TM62	504
30000	30000	30000	8666400	7275800	13976700	+	early_late	142.88	303.73	239	0	3536360	30000	9972970	332.432	0.00822029	0.0825454	-9942970	-4.8699	Ribosome binding protein 1	A0A5F9CFY2;G1TQS9;A0A5F9CGG2;A0A5F9CVT3;G1U7C5;A0A5F9D021;A0A5F9C7H8	A0A5F9CFY2;G1TQS9;A0A5F9CGG2;A0A5F9CVT3;G1U7C5;A0A5F9D021;A0A5F9C7H8	254
30000	30000	30000	10134600	9875800	13828000	+	early_late	12.473	41.108	36	0	2210880	30000	11279500	375.983	0.000914657	0.0349976	-11249500	-8.81305	Elongin-C	A0A5F9CJC1;G1SG29;A0A5F9C9F4	A0A5F9CJC1;G1SG29	301
30000	30000	30000	14076500	9061650	13789500	+	early_late	102.19	167.22	319	0	2816130	30000	12309200	410.307	0.00164706	0.0418217	-12279200	-7.55228	Elastin microfibril interfacer 1	G1SRW4;A0A5F9D315	G1SRW4;A0A5F9D315	921
30000	30000	30000	16185000	8740160	13084500	+	early_late	126.54	219.63	183	0	3739700	30000	12669900	422.33	0.0042481	0.0594602	-12639900	-5.85419	AE binding protein 1	G1T8D7;A0A5F9CKC6	G1T8D7;A0A5F9CKC6	1126
30000	30000	30000	10043500	10356800	19004000	+	early_late	136.49	98.837	93	0	5085300	30000	13134800	437.827	0.0111304	0.0934359	-13104800	-4.46348	Collagen type IV alpha 2 chain	A0A5F9DRG5;G1T548	A0A5F9DRG5;G1T548	649
30000	30000	30000	11514000	11295500	18520600	+	early_late	27.516	84.817	82	0	4109760	30000	13776700	459.223	0.00441262	0.0594602	-13746700	-5.79351	Decorin	A0A5F9D6Y5;A0A5F9CC66	A0A5F9D6Y5;A0A5F9CC66	508
30000	30000	30000	18279000	12666400	11090100	+	early_late	145.6	45.807	67	0	3778580	30000	14011800	467.06	0.00304489	0.0524156	-13981800	-6.4091	Collagen type V alpha 2 chain	G1T8L2;A0A5F9DSX4	G1T8L2	1129
30000	30000	30000	25349000	17553800	32388000	+	early_late	27.912	35.399	62	0	7420310	30000	25096900	836.563	0.00425622	0.0594602	-25066900	-5.85113	Peroxiredoxin 4	A0A5F9CDD8;G1SMI6;A0A5F9D2M9;A0A5F9DD95;A0A5F9CRR5	A0A5F9CDD8;G1SMI6;A0A5F9D2M9;A0A5F9DD95;A0A5F9CRR5	225
30000	30000	30000	23400500	21883500	33581000	+	early_late	26.25	50.298	45	0	6361020	30000	26288300	876.277	0.00202457	0.0418217	-26258300	-7.14992	Chromosome 1 open reading frame 43	A0A5F9DTD6	A0A5F9DTD6	664
30000	30000	30000	18866500	30916000	40566000	+	early_late	134.92	174.85	101	0	10871800	30000	30116200	1003.87	0.00869129	0.0849162	-30086200	-4.79319	Collagen type III alpha 1 chain	A0A5F9C9Q2;G1T8J0	A0A5F9C9Q2;G1T8J0	176
30000	30000	30000	28334000	20528500	43008000	+	early_late	125.59	116.48	357	0	11413300	30000	30623500	1020.78	0.00971372	0.0867074	-30593500	-4.64279	A0A5F9C4J3_RABIT Uncharacterized protein	A0A5F9C4J3;A0A5F9CWF8	A0A5F9C4J3;A0A5F9CWF8	95
30000	30000	30000	36207000	47553500	32983500	+	early_late	157.18	42.634	58	0	7653090	30000	38914700	1297.16	0.000919716	0.0349976	-38884700	-8.80039	Collagen type IV alpha 1 chain	G1U9R7;A0A5F9CPM2;A0A5F9DH33;G1T072;G1U2N8	G1U9R7	1411
30000	30000	30000	40615500	30785500	47043000	+	early_late	47.558	257.41	260	0	8187880	30000	39481300	1316.04	0.00112688	0.0384276	-39451300	-8.34547	Collagen, type VI, alpha 2|G1SD89|	G1SD89	G1SD89	735
30000	30000	30000	76520000	45581800	68520000	+	early_late	333.02	323.31	1363	0	16058900	30000	63540600	2118.02	0.00237723	0.0464523	-63510600	-6.85001	Collagen alpha-1(XII) chain	A0A5F9DAJ5;A0A5F9CJB7;G1T994;A0A5F9DVH1;A0A5F9CR40;A0A5F9C2X4;A0A5F9CGX6;A0A5F9D4Y9;A0A5F9CXR4	A0A5F9DAJ5;A0A5F9CJB7;G1T994;A0A5F9DVH1;A0A5F9CR40;A0A5F9C2X4;A0A5F9CGX6;A0A5F9D4Y9;A0A5F9CXR4	300
30000	30000	30000	94325500	58094000	49540500	+	early_late	43.905	185.95	412	0	23775300	30000	67320000	2244	0.00803163	0.0825454	-67290000	-4.90214	Biglycan	U3KML1;A0A5F9C7D1;A0A5F9CUW1;G1U0A4;A0A5F9D9Y0	U3KML1;A0A5F9C7D1;A0A5F9CUW1;G1U0A4;A0A5F9D9Y0	1439
30000	30000	30000	58565000	127154000	95811000	+	early_late	119.07	19.834	77	0	34336800	30000	93843300	3128.11	0.00908916	0.0859744	-93813300	-4.73222	Collagen alpha-1(I) chain	A0A5F9CXB0;A0A5F9CXS8;G1T4A5;A0A5F9CPN0	A0A5F9CXB0;A0A5F9CXS8;G1T4A5	421
