# Supplementary material for: A proteomics analysis of neointima formation on decellularized vascular grafts reveals regenerative alterations in protein signature running head: Proteomics analysis of neointima formation
Source: Front Bioeng Biotechnol. 2022 Aug 30;10:894956. doi: 10.3389/fbioe.2022.894956 (PMC9673820; doi:10.3389/fbioe.2022.894956)
Supplement: Supplementary file 4 [file Table4.XLSX]

## Sheet: 98davids GO
The detail information of GO enrichment analysis
Category	Term	Count	%	PValue	Genes	List Total	Pop Hits	Pop Total	Fold Enrichment	Bonferroni	Benjamini	FDR
GOTERM_BP_DIRECT	GO:0006412~translation	12	12.2449	1.94e-07	103344934, 100353722, 100345715, 100338973, 100355379, 100340199, 100338112, 100341252, 100354806, 100353606, 100343884, 100345945	82	180	9991	8.12276	6.01e-05	6.01e-05	5.99e-05
GOTERM_BP_DIRECT	GO:0007155~cell adhesion	8	8.16327	2e-05	103344934, 100009174, 100009230, 100340199, 100009534, 100354806, 100008666, 100345844	82	104	9991	9.37242	0.00617617	0.00309763	0.00308764
GOTERM_BP_DIRECT	GO:0000028~ribosomal small subunit assembly	3	3.06122	0.000385	103344934, 100340199, 100354806	82	4	9991	91.3811	0.112645	0.0398292	0.0397007
GOTERM_BP_DIRECT	GO:0030199~collagen fibril organization	4	4.08163	0.000919	100340750, 100340270, 100008665, 100009177	82	24	9991	20.3069	0.248	0.071222	0.0709922
GOTERM_BP_DIRECT	GO:0001649~osteoblast differentiation	5	5.10204	0.00258046	100340891, 100357821, 100348897, 100008666, 100358009	82	71	9991	8.58038	0.551109	0.159988	0.159472
GOTERM_BP_DIRECT	GO:0045454~cell redox homeostasis	4	4.08163	0.00995005	100346580, 100354026, 100342580, 100348170	82	55	9991	8.8612	0.954949	0.514086	0.512428
GOTERM_BP_DIRECT	GO:0016192~vesicle-mediated transport	4	4.08163	0.0131855	100352311, 100341441, 100347007, 100342631	82	61	9991	7.9896	0.983669	0.581358	0.579483
GOTERM_BP_DIRECT	GO:0030198~extracellular matrix organization	4	4.08163	0.0150028	100009230, 100342580, 100352142, 100348170	82	64	9991	7.61509	0.990777	0.581358	0.579483
GOTERM_BP_DIRECT	GO:0019471~4-hydroxyproline metabolic process	2	2.04082	0.0241276	100342580, 100348170	82	3	9991	81.2276	0.999485	0.747957	0.745544
GOTERM_BP_DIRECT	GO:0010572~positive regulation of platelet activation	2	2.04082	0.0241276	100343033, 100009534	82	3	9991	81.2276	0.999485	0.747957	0.745544
GOTERM_BP_DIRECT	GO:0022417~protein maturation by protein folding	2	2.04082	0.0320417	100342580, 100348170	82	4	9991	60.9207	0.999959	0.902993	0.90008
GOTERM_BP_DIRECT	GO:0071230~cellular response to amino acid stimulus	3	3.06122	0.037807	100340750, 100358256, 100009177	82	38	9991	9.61906	0.999994	0.951279	0.948211
GOTERM_BP_DIRECT	GO:0043171~peptide catabolic process	2	2.04082	0.0398924	100357727, 100356773	82	5	9991	48.7366	0.999997	0.951279	0.948211
GOTERM_MF_DIRECT	GO:0003735~structural constituent of ribosome	12	12.2449	8.23e-08	103344934, 100353722, 100345715, 100338973, 100355379, 100340199, 100338112, 100341252, 100354806, 100353606, 100343884, 100345945	78	177	10144	8.81704	7.82e-06	7.82e-06	7.66e-06
GOTERM_MF_DIRECT	GO:0044822~poly(A) RNA binding	21	21.4286	4.55e-07	100345715, 100009021, 100337731, 100338112, 100341252, 100008676, 100349316, 100009557, 100354272, 100345945, 100008760, 100349528, 100352731, 100357727, 100353722, 100348100, 100354026, 100357821, 100358009, 100355968, 100352426	78	747	10144	3.65606	4.32e-05	2.16e-05	2.12e-05
GOTERM_MF_DIRECT	GO:0005201~extracellular matrix structural constituent	5	5.10204	4.04e-05	100340750, 100358256, 100358522, 100009177, 100350931	78	26	10144	25.0099	0.00383235	0.00127988	0.00125293
GOTERM_MF_DIRECT	GO:0005055~laminin receptor activity	3	3.06122	0.000338	103344934, 100340199, 100354806	78	4	10144	97.5385	0.031596	0.00802513	0.00785618
GOTERM_MF_DIRECT	GO:0005544~calcium-dependent phospholipid binding	3	3.06122	0.011908	100339298, 100342904, 100008655	78	22	10144	17.7343	0.679556	0.226252	0.221489
GOTERM_MF_DIRECT	GO:0004096~catalase activity	2	2.04082	0.0151245	100340891, 100355382	78	2	10144	130.051	0.764914	0.239471	0.23443
GOTERM_CC_DIRECT	GO:0070062~extracellular exosome	49	50	5.21e-18	100009174, 100356583, 100338112, 100009456, 100340714, 100345844, 100008760, 100349528, 100008924, 100351135, 100352148, 100356829, 100358522, 100352426, 100345715, 100337731, 100341432, 100356474, 100008676, 100349316, 100009122, 100344867, 100357727, 100353722, 100351347, 100338701, 100350931, 100009230, 100358782, 100340891, 100339860, 100008663, 100008665, 100345743, 100347006, 100009557, 100…	88	1907	12532	3.65917	5.47e-16	5.47e-16	5.21e-16
GOTERM_CC_DIRECT	GO:0005925~focal adhesion	14	14.2857	4.54e-08	100345715, 100009021, 100340891, 100342904, 100358782, 100338112, 100009456, 100345844, 100008760, 100344867, 100008924, 100352148, 100353722, 100345174	88	273	12532	7.30303	4.77e-06	2.39e-06	2.27e-06
GOTERM_CC_DIRECT	GO:0022627~cytosolic small ribosomal subunit	7	7.14286	1.3e-07	103344934, 100345715, 100340199, 100338112, 100341252, 100354806, 100345945	88	35	12532	28.4818	1.36e-05	4.54e-06	4.33e-06
GOTERM_CC_DIRECT	GO:0031012~extracellular matrix	8	8.16327	9.03e-07	100352731, 100008705, 100009174, 100341432, 100356583, 100009456, 100008676, 100008666	88	76	12532	14.9904	9.48e-05	2.37e-05	2.26e-05
GOTERM_CC_DIRECT	GO:0005615~extracellular space	18	18.3673	1.47e-06	100009174, 100341432, 100009230, 100358782, 100356583, 100356474, 100339860, 100009534, 100008665, 100008666, 100345844, 100009177, 100352731, 100008975, 100351347, 100338701, 100350931, 100352426	88	638	12532	4.01781	0.000154	3.09e-05	2.94e-05
GOTERM_CC_DIRECT	GO:0016020~membrane	16	16.3265	7.09e-05	100345715, 100009021, 100338112, 100341252, 100349316, 100008666, 100345945, 100351135, 100353722, 100008903, 100348100, 100345174, 100340270, 100358009, 100348170, 100352426	88	689	12532	3.30703	0.00741222	0.00123993	0.00118088
GOTERM_CC_DIRECT	GO:0005578~proteinaceous extracellular matrix	7	7.14286	0.000282	100009174, 100009230, 100356474, 100352142, 100008663, 100008665, 100350931	88	130	12532	7.66818	0.0291737	0.00422907	0.00402769
GOTERM_CC_DIRECT	GO:0005840~ribosome	5	5.10204	0.00738653	100338973, 100355379, 100341252, 100353606, 100343884	88	111	12532	6.41482	0.540889	0.0969482	0.0923316
GOTERM_CC_DIRECT	GO:0043231~intracellular membrane-bounded organelle	4	4.08163	0.0103562	100347007, 100358522, 100008666, 100349528	88	65	12532	8.76364	0.664814	0.120822	0.115069
GOTERM_CC_DIRECT	GO:0016363~nuclear matrix	3	3.06122	0.0313341	100356829, 100346094, 100342512	88	40	12532	10.6807	0.96466	0.276537	0.263369
GOTERM_CC_DIRECT	GO:0005783~endoplasmic reticulum	7	7.14286	0.031516	100352148, 100008903, 100358470, 100342580, 100354272, 100355382, 100348170	88	342	12532	2.91481	0.96535	0.276537	0.263369
GOTERM_CC_DIRECT	GO:0000139~Golgi membrane	4	4.08163	0.0339301	100352311, 100341441, 100340714, 100342631	88	102	12532	5.58467	0.973338	0.276537	0.263369
GOTERM_CC_DIRECT	GO:0005587~collagen type IV trimer	2	2.04082	0.0342379	100358256, 100358522	88	5	12532	56.9636	0.974215	0.276537	0.263369
GOTERM_CC_DIRECT	GO:0034663~endoplasmic reticulum chaperone complex	2	2.04082	0.0409451	100009021, 100009456	88	6	12532	47.4697	0.987596	0.307089	0.292465
GOTERM_CC_DIRECT	GO:0030126~COPI vesicle coat	2	2.04082	0.0476063	100352311, 100342631	88	7	12532	40.6883	0.994033	0.333244	0.317375
