# Supplementary material for: A proteomics analysis of neointima formation on decellularized vascular grafts reveals regenerative alterations in protein signature running head: Proteomics analysis of neointima formation
Source: Front Bioeng Biotechnol. 2022 Aug 30;10:894956. doi: 10.3389/fbioe.2022.894956 (PMC9673820; doi:10.3389/fbioe.2022.894956)
Supplement: Supplementary file 5 [file Table1.XLSX]

## Sheet: Sheet1
Raw data of the information of all identified proteins
T: T: Fasta headers	T: T: Protein IDs		N: early	N: late	Fold change	C: Student's T-test Significant early_late	C: Student's T-test significant	N: Student's T-test p-value early_late	N: Student's T-test q-value early_late		N: stddev early	N: stddev late	N: N: Mol. weight [kDa]	N: N: Score	N: N: MS/MS count			N: Student's T-test Difference early_late	N: Student's T-test Test statistic early_late			T: T: Majority protein IDs	T: T: id
tr|A0A140TAW0|A0A140TAW0_RABIT Calumenin OS=Oryctolagus cuniculus OX=9986 GN=CALU PE=3 SV=1;tr|A0A5F9CTM8|A0A5F9CTM8_RABIT Calumenin OS=Oryctolagus cuniculus OX=9986 GN=CALU PE=3 SV=1	A0A140TAW0;A0A5F9CTM8		30000	8937670	297.922	+	early_late	0.00161517	0.0418217		0	2032360	37.05	68.207	133			-8907670	-7.59142			A0A140TAW0;A0A5F9CTM8	6
tr|A0A5F9C4W7|A0A5F9C4W7_RABIT SERPIN domain-containing protein OS=Oryctolagus cuniculus OX=9986 PE=3 SV=1	A0A5F9C4W7;A0A5F9CCT9		962433	55867000	58.0477	+	early_late	0.00101672	0.0367545		1615020	10974400	35.525	26.931	135			-54904600	-8.57308			A0A5F9C4W7	101
tr|G1TA47|G1TA47_RABIT 40S ribosomal protein S4 OS=Oryctolagus cuniculus OX=9986 PE=3 SV=3;tr|A0A5F9DKF6|A0A5F9DKF6_RABIT 40S ribosomal protein S4 OS=Oryctolagus cuniculus OX=9986 PE=3 SV=1;tr|A0A5F9C757|A0A5F9C757_RABIT 40S ribosomal protein S4 OS=Oryctol	G1TA47;A0A5F9DKF6;A0A5F9C757;G1TTD6;G1TK17		30000	2982350	99.4117	+	early_late	5.543e-05	0.00812801		0	283359	29.597	12.158	18			-2952350	-18.0465			G1TA47;A0A5F9DKF6;A0A5F9C757;G1TTD6;G1TK17	146
tr|A0A5F9C848|A0A5F9C848_RABIT Procollagen C-endopeptidase enhancer OS=Oryctolagus cuniculus OX=9986 GN=PCOLCE PE=4 SV=1	A0A5F9C848		30000	3858480	128.616	+	early_late	5.62103e-05	0.00812801		0	368747	46.504	42.773	114			-3828480	-17.9829			A0A5F9C848	156
tr|A0A5F9D9F3|A0A5F9D9F3_RABIT Adenosine kinase OS=Oryctolagus cuniculus OX=9986 GN=ADK PE=3 SV=1;tr|A0A5F9CBN6|A0A5F9CBN6_RABIT Adenosine kinase OS=Oryctolagus cuniculus OX=9986 GN=ADK PE=3 SV=1;tr|G1SY88|G1SY88_RABIT Adenosine kinase OS=Oryctolagus cunic	A0A5F9D9F3;A0A5F9CBN6;G1SY88;A0A5F9DS33		647133	4440580	6.86193	+	early_late	0.00930769	0.0859744		1068910	900926	33.951	29.791	79			-3793450	-4.7001			A0A5F9D9F3;A0A5F9CBN6;G1SY88;A0A5F9DS33	207
tr|A0A5F9CY76|A0A5F9CY76_RABIT Dolichyl-diphosphooligosaccharide--protein glycosyltransferase subunit 2 OS=Oryctolagus cuniculus OX=9986 GN=RPN2 PE=3 SV=1;tr|G1SPR9|G1SPR9_RABIT Dolichyl-diphosphooligosaccharide--protein glycosyltransferase subunit 2 OS=Or	A0A5F9CY76;G1SPR9;A0A5F9CCA2		30000	2090300	69.6767	+	early_late	0.00187369	0.0418217		0	488933	67.569	22.597	53			-2060300	-7.29864			A0A5F9CY76;G1SPR9;A0A5F9CCA2	217
tr|A0A5F9CE00|A0A5F9CE00_RABIT Catenin alpha 3 OS=Oryctolagus cuniculus OX=9986 GN=CTNNA3 PE=3 SV=1	A0A5F9CE00		12718700	568732	0.0447162	+	early_late	0.00127561	0.0384276		2556560	499893	100.11	2.2154	21			12149900	8.0785			A0A5F9CE00	230
tr|A0A5F9CFU9|A0A5F9CFU9_RABIT Brain abundant membrane attached signal protein 1 OS=Oryctolagus cuniculus OX=9986 GN=BASP1 PE=3 SV=1	A0A5F9CFU9		30000	3746080	124.869	+	early_late	0.000392252	0.0218152		0	586705	25.332	34.85	93			-3716080	-10.9705			A0A5F9CFU9	251
tr|A0A5F9DAJ5|A0A5F9DAJ5_RABIT Collagen alpha-1(XII) chain OS=Oryctolagus cuniculus OX=9986 GN=COL12A1 PE=4 SV=1;tr|A0A5F9CJB7|A0A5F9CJB7_RABIT Collagen alpha-1(XII) chain OS=Oryctolagus cuniculus OX=9986 GN=COL12A1 PE=4 SV=1;tr|G1T994|G1T994_RABIT Collage	A0A5F9DAJ5;A0A5F9CJB7;G1T994;A0A5F9DVH1;A0A5F9CR40;A0A5F9C2X4;A0A5F9CGX6;A0A5F9D4Y9;A0A5F9CXR4		30000	63540600	2118.02	+	early_late	0.00237723	0.0464523		0	16058900	333.02	323.31	1363			-63510600	-6.85001			A0A5F9DAJ5;A0A5F9CJB7;G1T994;A0A5F9DVH1;A0A5F9CR40;A0A5F9C2X4;A0A5F9CGX6;A0A5F9D4Y9;A0A5F9CXR4	300
tr|A0A5F9CJC1|A0A5F9CJC1_RABIT Elongin-C OS=Oryctolagus cuniculus OX=9986 GN=ELOC PE=3 SV=1;tr|G1SG29|G1SG29_RABIT Skp1_POZ domain-containing protein OS=Oryctolagus cuniculus OX=9986 PE=4 SV=2	A0A5F9CJC1;G1SG29;A0A5F9C9F4		30000	11279500	375.983	+	early_late	0.000914657	0.0349976		0	2210880	12.473	41.108	36			-11249500	-8.81305			A0A5F9CJC1;G1SG29	301
tr|A0A5F9CLR3|A0A5F9CLR3_RABIT GLI pathogenesis related 2 OS=Oryctolagus cuniculus OX=9986 GN=GLIPR2 PE=4 SV=1;tr|G1SCE1|G1SCE1_RABIT GLI pathogenesis related 2 OS=Oryctolagus cuniculus OX=9986 GN=GLIPR2 PE=4 SV=2	A0A5F9CLR3;G1SCE1		30000	4187020	139.567	+	early_late	0.000252866	0.0152352		0	586502	17.223	68.708	23			-4157020	-12.2764			A0A5F9CLR3;G1SCE1	327
tr|A0A5F9CMZ2|A0A5F9CMZ2_RABIT Uncharacterized protein OS=Oryctolagus cuniculus OX=9986 PE=4 SV=1;tr|A0A5F9DFS2|A0A5F9DFS2_RABIT Uncharacterized protein OS=Oryctolagus cuniculus OX=9986 PE=4 SV=1	A0A5F9CMZ2;A0A5F9DFS2		5178630	30000	0.00579304	+	early_late	0.0153803	0.0998747		2197830	0	21.077	10.679	17			5148630	4.0575			A0A5F9CMZ2;A0A5F9DFS2	339
tr|A0A5F9CXZ4|A0A5F9CXZ4_RABIT Elongation factor 1-alpha 1 OS=Oryctolagus cuniculus OX=9986 PE=3 SV=1	A0A5F9CXZ4		19164300	70282500	3.66737	+	early_late	0.000488382	0.0252215		7037660	4835770	47.883	70.347	317			-51118200	-10.3689			A0A5F9CXZ4	432
tr|G1SYJ4|G1SYJ4_RABIT 2-phospho-D-glycerate hydro-lyase OS=Oryctolagus cuniculus OX=9986 PE=3 SV=2;tr|A0A5F9D287|A0A5F9D287_RABIT 2-phospho-D-glycerate hydro-lyase OS=Oryctolagus cuniculus OX=9986 PE=3 SV=1;tr|A0A5F9D471|A0A5F9D471_RABIT 2-phospho-D-glyce	G1SYJ4;A0A5F9D287;A0A5F9D471;U3KN85;A0A5F9CA66;A0A5F9D0G1;A0A5F9CNK2;A0A5F9DQ35;A0A5F9CWW2		27291000	82181000	3.01129	+	early_late	0.000618759	0.0298242		6357030	7388170	47.78	323.31	1243			-54890000	-9.75437			G1SYJ4;A0A5F9D287;A0A5F9D471;U3KN85;A0A5F9CA66;A0A5F9D0G1;A0A5F9CNK2;A0A5F9DQ35	477
tr|A0A5F9DF85|A0A5F9DF85_RABIT Pyruvate kinase OS=Oryctolagus cuniculus OX=9986 GN=PKM PE=3 SV=1;tr|A0A5F9D363|A0A5F9D363_RABIT Pyruvate kinase OS=Oryctolagus cuniculus OX=9986 GN=PKM PE=3 SV=1;tr|G1SQD3|G1SQD3_RABIT Pyruvate kinase OS=Oryctolagus cuniculu	A0A5F9DF85;A0A5F9D363;G1SQD3;A0A5F9DJ33;A0A5F9CHB4;A0A5F9DRT0;U3KNJ4;G1T8G9		15905700	39213700	2.46539	+	early_late	0.00407924	0.0594602		3157560	6044880	53.844	319.4	576			-23308000	-5.91955			A0A5F9DF85;A0A5F9D363;G1SQD3;A0A5F9DJ33	483
tr|A0A5F9D4H9|A0A5F9D4H9_RABIT L-lactate dehydrogenase OS=Oryctolagus cuniculus OX=9986 PE=3 SV=1;tr|G1TAJ3|G1TAJ3_RABIT L-lactate dehydrogenase OS=Oryctolagus cuniculus OX=9986 PE=3 SV=2;tr|G1TX67|G1TX67_RABIT L-lactate dehydrogenase OS=Oryctolagus cunicu	A0A5F9D4H9;G1TAJ3;G1TX67;A0A5F9CSK1;A0A5F9DTD7;A0A5F9C8K9;G1U2T9;A0A5F9CUF1;A0A5F9DMX1;A0A5F9C0P5;U3KMM1;G1TIS1		15857000	59697300	3.76473	+	early_late	0.00201698	0.0418217		3442160	10035700	39.771	65.783	229			-43840300	-7.15706			A0A5F9D4H9;G1TAJ3;G1TX67;A0A5F9CSK1	490
tr|G1SYM3|G1SYM3_RABIT Tetraspanin OS=Oryctolagus cuniculus OX=9986 PE=3 SV=2;tr|A0A5F9DGR0|A0A5F9DGR0_RABIT Tetraspanin OS=Oryctolagus cuniculus OX=9986 PE=3 SV=1;tr|A0A5F9DSK1|A0A5F9DSK1_RABIT Tetraspanin OS=Oryctolagus cuniculus OX=9986 PE=3 SV=1;tr|A0A	G1SYM3;A0A5F9DGR0;A0A5F9DSK1;A0A5F9CFE1		8637300	902400	0.104477	+	early_late	0.00686612	0.0763723		2426030	974690	37.838	20.528	29			7734900	5.12419			G1SYM3;A0A5F9DGR0;A0A5F9DSK1;A0A5F9CFE1	586
tr|A0A5F9DTD6|A0A5F9DTD6_RABIT Chromosome 1 open reading frame 43 OS=Oryctolagus cuniculus OX=9986 GN=C1orf43 PE=3 SV=1	A0A5F9DTD6		30000	26288300	876.277	+	early_late	0.00202457	0.0418217		0	6361020	26.25	50.298	45			-26258300	-7.14992			A0A5F9DTD6	664
tr|E3P734|E3P734_RABIT Resistin OS=Oryctolagus cuniculus OX=9986 GN=RETN PE=2 SV=1	E3P734		30000	2819520	93.984	+	early_late	0.00347505	0.0584293		0	781326	11.737	45.291	34			-2789520	-6.18383			E3P734	721
tr|G1SCK5|G1SCK5_RABIT Serpin family F member 1 OS=Oryctolagus cuniculus OX=9986 GN=SERPINF1 PE=3 SV=1	G1SCK5;CON__Q95121		30000	6947530	231.584	+	early_late	0.000116631	0.0105406		0	801474	46.173	24.687	132			-6917530	-14.9494			G1SCK5	725
tr|G1SCT0|G1SCT0_RABIT Cytoskeleton associated protein 4 OS=Oryctolagus cuniculus OX=9986 GN=CKAP4 PE=4 SV=2	G1SCT0		30000	6582630	219.421	+	early_late	0.0014267	0.0412601		0	1446880	63.314	106.5	122			-6552630	-7.84409			G1SCT0	728
tr|G1SJB4|G1SJB4_RABIT WD_REPEATS_REGION domain-containing protein OS=Oryctolagus cuniculus OX=9986 PE=1 SV=2;tr|G1TVH1|G1TVH1_RABIT WD_REPEATS_REGION domain-containing protein OS=Oryctolagus cuniculus OX=9986 PE=4 SV=2;tr|A0A5F9D748|A0A5F9D748_RABIT WD_RE	G1SJB4;G1TVH1;A0A5F9D748;A0A5F9DL85		302277	6930720	22.9284	+	early_late	0.000799817	0.0340157		471597	1166250	47.294	114.37	168			-6628440	-9.12628			G1SJB4;G1TVH1;A0A5F9D748	810
tr|G1SKM2|G1SKM2_RABIT Fibrillin 1 OS=Oryctolagus cuniculus OX=9986 GN=FBN1 PE=3 SV=2;tr|U3KME5|U3KME5_RABIT Fibrillin 1 OS=Oryctolagus cuniculus OX=9986 GN=FBN1 PE=3 SV=2	G1SKM2;U3KME5;A0A5F9D267;A0A5F9DV05;A0A5F9DTS6;A0A5F9CQ07;G1SUS5;A0A5F9CMX7		30000	9212550	307.085	+	early_late	0.000222531	0.0152352		0	1253950	307.43	323.31	682			-9182550	-12.6836			G1SKM2;U3KME5	829
tr|G1SQC7|G1SQC7_RABIT Pleckstrin OS=Oryctolagus cuniculus OX=9986 GN=PLEK PE=4 SV=3;tr|A0A5F9C794|A0A5F9C794_RABIT Pleckstrin OS=Oryctolagus cuniculus OX=9986 GN=PLEK PE=4 SV=1	G1SQC7;A0A5F9C794		23489700	2776180	0.118187	+	early_late	0.000245563	0.0152352		2661800	1152540	39.961	105.24	136			20713500	12.3687			G1SQC7;A0A5F9C794	902
tr|G1SRW4|G1SRW4_RABIT Elastin microfibril interfacer 1 OS=Oryctolagus cuniculus OX=9986 GN=EMILIN1 PE=4 SV=2;tr|A0A5F9D315|A0A5F9D315_RABIT Elastin microfibril interfacer 1 OS=Oryctolagus cuniculus OX=9986 GN=EMILIN1 PE=4 SV=1	G1SRW4;A0A5F9D315		30000	12309200	410.307	+	early_late	0.00164706	0.0418217		0	2816130	102.19	167.22	319			-12279200	-7.55228			G1SRW4;A0A5F9D315	921
tr|G1T8D7|G1T8D7_RABIT AE binding protein 1 OS=Oryctolagus cuniculus OX=9986 GN=AEBP1 PE=3 SV=2;tr|A0A5F9CKC6|A0A5F9CKC6_RABIT AE binding protein 1 OS=Oryctolagus cuniculus OX=9986 GN=AEBP1 PE=3 SV=1	G1T8D7;A0A5F9CKC6		30000	12669900	422.33	+	early_late	0.0042481	0.0594602		0	3739700	126.54	219.63	183			-12639900	-5.85419			G1T8D7;A0A5F9CKC6	1126
tr|G1T970|G1T970_RABIT Multifunctional fusion protein OS=Oryctolagus cuniculus OX=9986 GN=ALDH4A1 PE=3 SV=2	G1T970		3415430	30000	0.00878367	+	early_late	0.00172654	0.0418217		786166	0	66.475	15.42	49			3385430	7.45866			G1T970	1137
tr|G1TDI0|G1TDI0_RABIT Peptidase_M24 domain-containing protein OS=Oryctolagus cuniculus OX=9986 PE=3 SV=2	G1TDI0;A0A5F9CD18		30000	4936250	164.542	+	early_late	0.00019699	0.0152352		0	649478	43.71	12.172	22			-4906250	-13.0842			G1TDI0	1177
tr|G1TEA3|G1TEA3_RABIT Caveolae associated protein 2 OS=Oryctolagus cuniculus OX=9986 GN=CAVIN2 PE=3 SV=1	G1TEA3		4479700	30000	0.00669688	+	early_late	0.00815839	0.0825454		1579200	0	46.98	29.316	20			4449700	4.88038			G1TEA3	1189
tr|G1TU13|G1TU13_RABIT 40S ribosomal protein S17 OS=Oryctolagus cuniculus OX=9986 PE=1 SV=1;tr|A0A5F9DB47|A0A5F9DB47_RABIT Uncharacterized protein OS=Oryctolagus cuniculus OX=9986 PE=4 SV=1	G1TU13;A0A5F9DB47		30000	3520050	117.335	+	early_late	0.00165059	0.0418217		0	800866	15.524	110.76	21			-3490050	-7.54801			G1TU13;A0A5F9DB47	1306
tr|G1U3C5|G1U3C5_RABIT Insulin-like growth factor-binding protein 5 OS=Oryctolagus cuniculus OX=9986 GN=IGFBP5 PE=4 SV=2	G1U3C5		30000	4550820	151.694	+	early_late	0.00400206	0.0594602		0	1315900	30.307	5.1054	14			-4520820	-5.95054			G1U3C5	1367
tr|G1T1F0|G1T1F0_RABIT Uncharacterized protein OS=Oryctolagus cuniculus OX=9986 PE=1 SV=2;tr|G1U472|G1U472_RABIT Uncharacterized protein OS=Oryctolagus cuniculus OX=9986 PE=1 SV=2;tr|A0A5F9C107|A0A5F9C107_RABIT Uncharacterized protein OS=Oryctolagus cunicu	G1T1F0;G1U472;A0A5F9C107;G1TUG4;G1TLY4;G1TM25		347183	8073170	23.2534	+	early_late	0.00303469	0.0524156		549378	2012410	16.273	16.937	45			-7725980	-6.41491			G1T1F0;G1U472;A0A5F9C107;G1TUG4;G1TLY4	18
tr|A0A5F9C1V2|A0A5F9C1V2_RABIT Granulin precursor OS=Oryctolagus cuniculus OX=9986 GN=GRN PE=3 SV=1;tr|U3KM88|U3KM88_RABIT Granulin precursor OS=Oryctolagus cuniculus OX=9986 GN=GRN PE=3 SV=2;tr|G1T5N7|G1T5N7_RABIT Granulin precursor OS=Oryctolagus cunicul	A0A5F9C1V2;U3KM88;G1T5N7;A0A5F9DB31;A0A5F9C723		30000	1433620	47.7873	+	early_late	0.0152376	0.0998747		0	597502	55.113	78.3	35			-1403620	-4.06883			A0A5F9C1V2;U3KM88;G1T5N7;A0A5F9DB31;A0A5F9C723	38
tr|A0A5F9C295|A0A5F9C295_RABIT Proteasome subunit alpha type OS=Oryctolagus cuniculus OX=9986 GN=PSMA6 PE=3 SV=1;tr|A0A5F9CI27|A0A5F9CI27_RABIT Proteasome subunit alpha type OS=Oryctolagus cuniculus OX=9986 GN=PSMA6 PE=3 SV=1;tr|G1T9V4|G1T9V4_RABIT Proteas	A0A5F9C295;A0A5F9CI27;G1T9V4;A0A5F9DP68		30000	1995470	66.5157	+	early_late	0.00189014	0.0418217		0	467512	22.694	14.023	38			-1965470	-7.28171			A0A5F9C295;A0A5F9CI27;G1T9V4;A0A5F9DP68	44
tr|A0A5F9D4B1|A0A5F9D4B1_RABIT Coatomer subunit beta OS=Oryctolagus cuniculus OX=9986 GN=COPB1 PE=4 SV=1;tr|A0A5F9C6C7|A0A5F9C6C7_RABIT Coatomer subunit beta OS=Oryctolagus cuniculus OX=9986 GN=COPB1 PE=4 SV=1;tr|A0A5F9DSP2|A0A5F9DSP2_RABIT Coatomer subuni	A0A5F9D4B1;A0A5F9C6C7;A0A5F9DSP2;G1SDA4;A0A5F9C3M1		30000	938183	31.2728	+	early_late	0.0119295	0.0950744		0	359619	103.03	20.331	20			-908183	-4.37413			A0A5F9D4B1;A0A5F9C6C7;A0A5F9DSP2;G1SDA4;A0A5F9C3M1	65
tr|A0A5F9C4A7|A0A5F9C4A7_RABIT AP complex subunit beta OS=Oryctolagus cuniculus OX=9986 GN=AP2B1 PE=3 SV=1;tr|G1SL02|G1SL02_RABIT AP complex subunit beta OS=Oryctolagus cuniculus OX=9986 GN=AP2B1 PE=3 SV=1	A0A5F9C4A7;G1SL02;A0A5F9CQC5;G1SXB8		30000	2278570	75.9523	+	early_late	0.0133375	0.0950744		0	920055	104.54	21.417	64			-2248570	-4.23304			A0A5F9C4A7;G1SL02	87
tr|A0A5F9C4J3|A0A5F9C4J3_RABIT Uncharacterized protein OS=Oryctolagus cuniculus OX=9986 PE=4 SV=1;tr|A0A5F9CWF8|A0A5F9CWF8_RABIT Uncharacterized protein OS=Oryctolagus cuniculus OX=9986 PE=4 SV=1	A0A5F9C4J3;A0A5F9CWF8		30000	30623500	1020.78	+	early_late	0.00971372	0.0867074		0	11413300	125.59	116.48	357			-30593500	-4.64279			A0A5F9C4J3;A0A5F9CWF8	95
tr|G1SPK4|G1SPK4_RABIT 60S acidic ribosomal protein P0 OS=Oryctolagus cuniculus OX=9986 GN=RPLP0 PE=1 SV=3;tr|A0A5F9C609|A0A5F9C609_RABIT Ribosomal protein lateral stalk subunit P0 OS=Oryctolagus cuniculus OX=9986 GN=RPLP0 PE=3 SV=1;tr|A0A5F9DG75|A0A5F9DG7	G1SPK4;A0A5F9C609;A0A5F9DG75		30000	6392900	213.097	+	early_late	0.00801139	0.0825454		0	2246560	34.344	17.61	53			-6362900	-4.90565			G1SPK4;A0A5F9C609;A0A5F9DG75	126
tr|A0A5F9C876|A0A5F9C876_RABIT Annexin OS=Oryctolagus cuniculus OX=9986 GN=ANXA8 PE=3 SV=1;tr|G1T6W4|G1T6W4_RABIT Annexin OS=Oryctolagus cuniculus OX=9986 GN=ANXA8 PE=3 SV=2;tr|A0A5F9CQA0|A0A5F9CQA0_RABIT Annexin OS=Oryctolagus cuniculus OX=9986 GN=ANXA8 P	A0A5F9C876;G1T6W4;A0A5F9CQA0;A0A5F9DPH2;U3KNG8		30000	1643430	54.781	+	early_late	0.00185096	0.0418217		0	381648	30.312	28.877	27			-1613430	-7.32232			A0A5F9C876;G1T6W4;A0A5F9CQA0;A0A5F9DPH2;U3KNG8	159
tr|A0A5F9CP41|A0A5F9CP41_RABIT Ubiquitin-like domain-containing protein OS=Oryctolagus cuniculus OX=9986 PE=4 SV=1;tr|A0A5F9C9K9|A0A5F9C9K9_RABIT Uncharacterized protein OS=Oryctolagus cuniculus OX=9986 PE=4 SV=1;tr|G1SF46|G1SF46_RABIT Ubiquitin B OS=Oryct	A0A5F9CP41;A0A5F9C9K9;G1SF46;A0A5F9C2J5;A0A5F9DQC8;G1TZL0		7966730	16724000	2.09923	+	early_late	0.0141885	0.0970336		1973430	3069890	8.6939	62.095	93			-8757270	-4.15622			A0A5F9CP41;A0A5F9C9K9;G1SF46;A0A5F9C2J5	174
tr|A0A5F9C9Q2|A0A5F9C9Q2_RABIT Collagen type III alpha 1 chain OS=Oryctolagus cuniculus OX=9986 GN=COL3A1 PE=4 SV=1;tr|G1T8J0|G1T8J0_RABIT Collagen type III alpha 1 chain OS=Oryctolagus cuniculus OX=9986 GN=COL3A1 PE=4 SV=2	A0A5F9C9Q2;G1T8J0		30000	30116200	1003.87	+	early_late	0.00869129	0.0849162		0	10871800	134.92	174.85	101			-30086200	-4.79319			A0A5F9C9Q2;G1T8J0	176
tr|A0A5F9CA34|A0A5F9CA34_RABIT Elongation factor 1-gamma OS=Oryctolagus cuniculus OX=9986 GN=NXF1 PE=4 SV=1;tr|G1TVL1|G1TVL1_RABIT Elongation factor 1-gamma OS=Oryctolagus cuniculus OX=9986 GN=NXF1 PE=4 SV=2;tr|A0A5F9CHU4|A0A5F9CHU4_RABIT Nuclear RNA expor	A0A5F9CA34;G1TVL1;A0A5F9CHU4;A0A5F9C4C0		30000	2072950	69.0983	+	early_late	0.0127293	0.0950744		0	824503	48.939	21.658	77			-2042950	-4.29167			A0A5F9CA34;G1TVL1;A0A5F9CHU4	180
tr|A0A5F9CDD8|A0A5F9CDD8_RABIT Peroxiredoxin 4 OS=Oryctolagus cuniculus OX=9986 GN=PRDX4 PE=4 SV=1;tr|G1SMI6|G1SMI6_RABIT Peroxiredoxin 4 OS=Oryctolagus cuniculus OX=9986 GN=PRDX4 PE=4 SV=1;tr|A0A5F9D2M9|A0A5F9D2M9_RABIT Peroxiredoxin 4 OS=Oryctolagus cuni	A0A5F9CDD8;G1SMI6;A0A5F9D2M9;A0A5F9DD95;A0A5F9CRR5		30000	25096900	836.563	+	early_late	0.00425622	0.0594602		0	7420310	27.912	35.399	62			-25066900	-5.85113			A0A5F9CDD8;G1SMI6;A0A5F9D2M9;A0A5F9DD95;A0A5F9CRR5	225
tr|A0A5F9DEZ3|A0A5F9DEZ3_RABIT Endoplasmic reticulum oxidoreductase 1 alpha OS=Oryctolagus cuniculus OX=9986 GN=ERO1A PE=3 SV=1;tr|A0A5F9CFB4|A0A5F9CFB4_RABIT Endoplasmic reticulum oxidoreductase 1 alpha OS=Oryctolagus cuniculus OX=9986 GN=ERO1A PE=3 SV=1;	A0A5F9DEZ3;A0A5F9CFB4;A0A5F9CLJ8;G1T3R5;A0A5F9D0Q8;A0A5F9CQ08		30000	1909720	63.6573	+	early_late	0.00650651	0.07467		0	625849	52.509	28.028	42			-1879720	-5.20216			A0A5F9DEZ3;A0A5F9CFB4;A0A5F9CLJ8;G1T3R5;A0A5F9D0Q8;A0A5F9CQ08	245
tr|A0A5F9CFY2|A0A5F9CFY2_RABIT Ribosome binding protein 1 OS=Oryctolagus cuniculus OX=9986 GN=RRBP1 PE=4 SV=1;tr|G1TQS9|G1TQS9_RABIT Ribosome binding protein 1 OS=Oryctolagus cuniculus OX=9986 GN=RRBP1 PE=4 SV=2;tr|A0A5F9CGG2|A0A5F9CGG2_RABIT Ribosome bind	A0A5F9CFY2;G1TQS9;A0A5F9CGG2;A0A5F9CVT3;G1U7C5;A0A5F9D021;A0A5F9C7H8		30000	9972970	332.432	+	early_late	0.00822029	0.0825454		0	3536360	142.88	303.73	239			-9942970	-4.8699			A0A5F9CFY2;G1TQS9;A0A5F9CGG2;A0A5F9CVT3;G1U7C5;A0A5F9D021;A0A5F9C7H8	254
tr|G1SQR6|G1SQR6_RABIT Calponin OS=Oryctolagus cuniculus OX=9986 PE=3 SV=2;tr|A0A5F9CGX2|A0A5F9CGX2_RABIT Calponin OS=Oryctolagus cuniculus OX=9986 PE=3 SV=1;tr|A0A5F9CHD6|A0A5F9CHD6_RABIT Calponin OS=Oryctolagus cuniculus OX=9986 PE=3 SV=1	G1SQR6;A0A5F9CGX2;A0A5F9CHD6		30000	6603100	220.103	+	early_late	0.0125223	0.0950744		0	2640050	42.81	20.333	58			-6573100	-4.3124			G1SQR6;A0A5F9CGX2;A0A5F9CHD6	271
tr|A0A5F9CHX0|A0A5F9CHX0_RABIT Transglutaminase 2 OS=Oryctolagus cuniculus OX=9986 GN=TGM2 PE=3 SV=1;tr|A0A5F9DRZ3|A0A5F9DRZ3_RABIT Transglutaminase 2 OS=Oryctolagus cuniculus OX=9986 GN=TGM2 PE=3 SV=1;tr|G1SK42|G1SK42_RABIT Transglutaminase 2 OS=Oryctolag	A0A5F9CHX0;A0A5F9DRZ3;G1SK42;A0A5F9DDN1;A0A5F9CSP3;A0A5F9C5I4;A0A5F9DK85;A0A5F9DES5		30000	7656230	255.208	+	early_late	0.0125582	0.0950744		0	3065610	82.537	77.913	193			-7626230	-4.30878			A0A5F9CHX0;A0A5F9DRZ3;G1SK42;A0A5F9DDN1;A0A5F9CSP3;A0A5F9C5I4;A0A5F9DK85;A0A5F9DES5	283
tr|A0A5F9CLB9|A0A5F9CLB9_RABIT Nucleophosmin OS=Oryctolagus cuniculus OX=9986 PE=3 SV=1;tr|G1T0N4|G1T0N4_RABIT Nucleophosmin OS=Oryctolagus cuniculus OX=9986 PE=3 SV=2;tr|B7NZF9|B7NZF9_RABIT Nucleophosmin OS=Oryctolagus cuniculus OX=9986 GN=NPM1 PE=3 SV=1;	A0A5F9CLB9;G1T0N4;B7NZF9;A0A5F9DPE8;G1U1F7;G1TUM7;A0A5F9D9P9;A0A5F9D7N6		3482470	13024800	3.7401	+	early_late	0.0105522	0.0919183		476663	3614730	29.623	119.49	109			-9542380	-4.53313			A0A5F9CLB9;G1T0N4;B7NZF9;A0A5F9DPE8;G1U1F7	320
tr|G1TMM7|G1TMM7_RABIT LRRcap domain-containing protein OS=Oryctolagus cuniculus OX=9986 PE=4 SV=2;tr|A0A5F9CM41|A0A5F9CM41_RABIT LRRcap domain-containing protein OS=Oryctolagus cuniculus OX=9986 PE=4 SV=1;tr|A0A5F9DQJ8|A0A5F9DQJ8_RABIT LRRcap domain-conta	G1TMM7;A0A5F9CM41;A0A5F9DQJ8		30000	1794180	59.806	+	early_late	0.0129319	0.0950744		0	715313	29.164	86.712	25			-1764180	-4.27177			G1TMM7;A0A5F9CM41;A0A5F9DQJ8	332
tr|G1SK00|G1SK00_RABIT Ubiquitin carboxyl-terminal hydrolase OS=Oryctolagus cuniculus OX=9986 GN=USP5 PE=3 SV=3;tr|A0A5F9CQ02|A0A5F9CQ02_RABIT Ubiquitinyl hydrolase 1 OS=Oryctolagus cuniculus OX=9986 GN=USP5 PE=3 SV=1	G1SK00;A0A5F9CQ02		30000	376487	12.5496	+	early_late	9.2596e-05	0.0105406		0	37863.2	95.799	8.6766	11			-346487	-15.85			G1SK00;A0A5F9CQ02	366
tr|A0A5F9CR75|A0A5F9CR75_RABIT Versican OS=Oryctolagus cuniculus OX=9986 GN=VCAN PE=3 SV=1;tr|A0A5F9DSK6|A0A5F9DSK6_RABIT Versican OS=Oryctolagus cuniculus OX=9986 GN=VCAN PE=3 SV=1;tr|A0A5F9D7W9|A0A5F9D7W9_RABIT Versican OS=Oryctolagus cuniculus OX=9986 G	A0A5F9CR75;A0A5F9DSK6;A0A5F9D7W9;G1SHX8;A0A5F9C717		516533	11036800	21.3671	+	early_late	0.00389566	0.0594602		842700	2920610	74.383	57.24	121			-10520300	-5.99448			A0A5F9CR75;A0A5F9DSK6;A0A5F9D7W9;G1SHX8	375
tr|A0A5F9D3E2|A0A5F9D3E2_RABIT Transforming growth factor-beta-induced protein ig-h3 OS=Oryctolagus cuniculus OX=9986 GN=TGFBI PE=4 SV=1;tr|A0A5F9CRL1|A0A5F9CRL1_RABIT Transforming growth factor-beta-induced protein ig-h3 OS=Oryctolagus cuniculus OX=9986 G	A0A5F9D3E2;A0A5F9CRL1;G1TKC9;A0A5F9DQZ4;A0A5F9CTN2;A0A5F9D1L2		383760	11465800	29.8775	+	early_late	0.00443528	0.0594602		318359	3302470	72.539	130.9	240			-11082000	-5.78537			A0A5F9D3E2;A0A5F9CRL1;G1TKC9;A0A5F9DQZ4;A0A5F9CTN2;A0A5F9D1L2	376
tr|A0A5F9CRQ6|A0A5F9CRQ6_RABIT Interstitial collagenase OS=Oryctolagus cuniculus OX=9986 GN=MMP1 PE=3 SV=1	A0A5F9CRQ6		30000	6552150	218.405	+	early_late	0.00756478	0.0804314		0	2265660	54.598	47.554	41			-6522150	-4.98606			A0A5F9CRQ6	378
tr|A0A5F9CUS4|A0A5F9CUS4_RABIT Procollagen-proline 4-dioxygenase OS=Oryctolagus cuniculus OX=9986 GN=P4HA1 PE=3 SV=1;tr|G1SXT7|G1SXT7_RABIT Procollagen-proline 4-dioxygenase OS=Oryctolagus cuniculus OX=9986 GN=P4HA1 PE=3 SV=1;tr|A0A5F9DMZ0|A0A5F9DMZ0_RABIT	A0A5F9CUS4;G1SXT7;A0A5F9DMZ0;A0A5F9DU36		30000	4629580	154.319	+	early_late	0.0103461	0.0912224		0	1747440	59.026	33.973	96			-4599580	-4.55907			A0A5F9CUS4;G1SXT7;A0A5F9DMZ0;A0A5F9DU36	400
tr|G1SIZ2|G1SIZ2_RABIT 40S ribosomal protein S20 OS=Oryctolagus cuniculus OX=9986 PE=1 SV=1;tr|A0A5F9CX53|A0A5F9CX53_RABIT 40S ribosomal protein S20 OS=Oryctolagus cuniculus OX=9986 PE=1 SV=1;tr|A0A5F9CXF9|A0A5F9CXF9_RABIT Uncharacterized protein OS=Orycto	G1SIZ2;A0A5F9CX53;A0A5F9CXF9;A0A5F9C4X9		30000	7544970	251.499	+	early_late	5.83608e-06	0.00210974		0	409445	13.373	4.7876	14			-7514970	-31.7901			G1SIZ2;A0A5F9CX53;A0A5F9CXF9;A0A5F9C4X9	419
tr|A0A5F9CXB0|A0A5F9CXB0_RABIT Collagen alpha-1(I) chain OS=Oryctolagus cuniculus OX=9986 GN=COL1A1 PE=4 SV=1;tr|A0A5F9CXS8|A0A5F9CXS8_RABIT Collagen alpha-1(I) chain OS=Oryctolagus cuniculus OX=9986 GN=COL1A1 PE=4 SV=1;tr|G1T4A5|G1T4A5_RABIT Collagen alph	A0A5F9CXB0;A0A5F9CXS8;G1T4A5;A0A5F9CPN0		30000	93843300	3128.11	+	early_late	0.00908916	0.0859744		0	34336800	119.07	19.834	77			-93813300	-4.73222			A0A5F9CXB0;A0A5F9CXS8;G1T4A5	421
tr|A0A5F9D938|A0A5F9D938_RABIT Helix-destabilizing protein OS=Oryctolagus cuniculus OX=9986 PE=4 SV=1;tr|G1TU78|G1TU78_RABIT Helix-destabilizing protein OS=Oryctolagus cuniculus OX=9986 PE=4 SV=2;tr|A0A5F9CZT7|A0A5F9CZT7_RABIT Helix-destabilizing protein O	A0A5F9D938;G1TU78;A0A5F9CZT7;G1T586;G1TUM0;G1U9J5;G1TTH1;G1TUI9;A0A5F9DL19;G1TYM6;G1TEQ0;G1SFA3;G1U0J2		7052470	18860500	2.67431	+	early_late	0.00698064	0.0764698		3450190	2043410	29.369	112.28	163			-11808000	-5.1004			A0A5F9D938;G1TU78;A0A5F9CZT7;G1T586;G1TUM0;G1U9J5;G1TTH1;G1TUI9;A0A5F9DL19;G1TYM6;G1TEQ0;G1SFA3	453
tr|A0A5F9D277|A0A5F9D277_RABIT Coatomer subunit gamma OS=Oryctolagus cuniculus OX=9986 GN=COPG1 PE=3 SV=1;tr|G1SQ22|G1SQ22_RABIT Coatomer subunit gamma OS=Oryctolagus cuniculus OX=9986 GN=COPG1 PE=3 SV=1	A0A5F9D277;G1SQ22		30000	2395900	79.8633	+	early_late	0.011847	0.0950744		0	934941	94.001	10.564	19			-2365900	-4.38302			A0A5F9D277;G1SQ22	476
tr|G1TJW3|G1TJW3_RABIT Uncharacterized protein OS=Oryctolagus cuniculus OX=9986 PE=4 SV=2;tr|A0A5F9D345|A0A5F9D345_RABIT Uncharacterized protein OS=Oryctolagus cuniculus OX=9986 PE=4 SV=1	G1TJW3;A0A5F9D345		30000	1646100	54.87	+	early_late	0.0154716	0.0998747		0	691097	43.866	67.261	11			-1616100	-4.05032			G1TJW3;A0A5F9D345	481
tr|A0A5F9D6D3|A0A5F9D6D3_RABIT Procollagen-proline 4-dioxygenase OS=Oryctolagus cuniculus OX=9986 GN=P4HA2 PE=3 SV=1;tr|G1TM62|G1TM62_RABIT Procollagen-proline 4-dioxygenase OS=Oryctolagus cuniculus OX=9986 GN=P4HA2 PE=3 SV=1	A0A5F9D6D3;G1TM62		30000	9703670	323.456	+	early_late	0.0023186	0.0464523		0	2429740	60.701	8.5131	24			-9673670	-6.89591			A0A5F9D6D3;G1TM62	504
tr|A0A5F9D6Y5|A0A5F9D6Y5_RABIT Decorin OS=Oryctolagus cuniculus OX=9986 GN=DCN PE=3 SV=1;tr|A0A5F9CC66|A0A5F9CC66_RABIT Decorin OS=Oryctolagus cuniculus OX=9986 GN=DCN PE=3 SV=1	A0A5F9D6Y5;A0A5F9CC66		30000	13776700	459.223	+	early_late	0.00441262	0.0594602		0	4109760	27.516	84.817	82			-13746700	-5.79351			A0A5F9D6Y5;A0A5F9CC66	508
tr|A0A5F9D703|A0A5F9D703_RABIT Tripeptidyl aminopeptidase OS=Oryctolagus cuniculus OX=9986 GN=TPP1 PE=4 SV=1;tr|G1SRB7|G1SRB7_RABIT Tripeptidyl aminopeptidase OS=Oryctolagus cuniculus OX=9986 GN=TPP1 PE=4 SV=1;tr|A0A5F9DDZ6|A0A5F9DDZ6_RABIT Tripeptidyl pep	A0A5F9D703;G1SRB7;A0A5F9DDZ6		30000	3104980	103.499	+	early_late	0.0093501	0.0859744		0	1134650	50.996	35.921	34			-3074980	-4.69398			A0A5F9D703;G1SRB7;A0A5F9DDZ6	511
tr|G1SUI9|G1SUI9_RABIT Uncharacterized protein OS=Oryctolagus cuniculus OX=9986 GN=CALD1 PE=4 SV=2;tr|A0A5F9DHZ2|A0A5F9DHZ2_RABIT Uncharacterized protein OS=Oryctolagus cuniculus OX=9986 GN=CALD1 PE=4 SV=1;tr|A0A5F9D777|A0A5F9D777_RABIT Uncharacterized pro	G1SUI9;A0A5F9DHZ2;A0A5F9D777;A0A5F9CKU4;REV__G1TA74;REV__A0A5F9DDA3;REV__A0A5F9DSZ1;REV__A0A5F9C3A4;REV__A0A5F9D7T3;REV__A0A5F9CP88		3231730	23529400	7.28074	+	early_late	0.0148137	0.0991694		2960140	8040420	61.641	77.875	143			-20297700	-4.10324			G1SUI9;A0A5F9DHZ2;A0A5F9D777;A0A5F9CKU4	513
tr|G1SFC3|G1SFC3_RABIT Ig-like domain-containing protein OS=Oryctolagus cuniculus OX=9986 PE=3 SV=2;tr|A0A5F9DBV6|A0A5F9DBV6_RABIT Ig-like domain-containing protein OS=Oryctolagus cuniculus OX=9986 PE=3 SV=1;tr|A0A5F9DEG4|A0A5F9DEG4_RABIT Ig-like domain-co	G1SFC3;A0A5F9DBV6;A0A5F9DEG4		30000	1578600	52.62	+	early_late	0.0127507	0.0950744		0	625300	30.099	74.191	46			-1548600	-4.28955			G1SFC3;A0A5F9DBV6;A0A5F9DEG4	551
tr|A0A5F9DDV7|A0A5F9DDV7_RABIT Filamin-B OS=Oryctolagus cuniculus OX=9986 GN=FLNB PE=3 SV=1;tr|A0A5F9C4T1|A0A5F9C4T1_RABIT Filamin-B OS=Oryctolagus cuniculus OX=9986 GN=FLNB PE=3 SV=1;tr|G1SE61|G1SE61_RABIT Filamin-B OS=Oryctolagus cuniculus OX=9986 GN=FLN	A0A5F9DDV7;A0A5F9C4T1;G1SE61;A0A5F9C9Q9;A0A5F9CA72;A0A5F9CIE4;A0A5F9DSU4;A0A5F9CF58		30000	5169610	172.32	+	early_late	0.00612557	0.0726031		0	1682590	272.25	148.08	370			-5139610	-5.2907			A0A5F9DDV7;A0A5F9C4T1;G1SE61;A0A5F9C9Q9;A0A5F9CA72;A0A5F9CIE4;A0A5F9DSU4;A0A5F9CF58	567
tr|A0A5F9DFN0|A0A5F9DFN0_RABIT Heterogeneous nuclear ribonucleoprotein K OS=Oryctolagus cuniculus OX=9986 PE=4 SV=1;tr|A0A5F9C3B5|A0A5F9C3B5_RABIT Heterogeneous nuclear ribonucleoprotein K OS=Oryctolagus cuniculus OX=9986 PE=4 SV=1	A0A5F9DFN0;A0A5F9C3B5;A0A5F9DIK7;G1U6T5		3467770	9560520	2.75696	+	early_late	0.00481794	0.0600581		1151130	1468730	51.059	145.85	231			-6092750	-5.65515			A0A5F9DFN0;A0A5F9C3B5	581
tr|A0A5F9DRG5|A0A5F9DRG5_RABIT Collagen type IV alpha 2 chain OS=Oryctolagus cuniculus OX=9986 GN=COL4A2 PE=4 SV=1;tr|G1T548|G1T548_RABIT Collagen type IV alpha 2 chain OS=Oryctolagus cuniculus OX=9986 GN=COL4A2 PE=4 SV=2	A0A5F9DRG5;G1T548		30000	13134800	437.827	+	early_late	0.0111304	0.0934359		0	5085300	136.49	98.837	93			-13104800	-4.46348			A0A5F9DRG5;G1T548	649
tr|G1TDL2|G1TDL2_RABIT 60S ribosomal protein L30 OS=Oryctolagus cuniculus OX=9986 PE=1 SV=1;tr|A0A5F9DSQ7|A0A5F9DSQ7_RABIT 60S ribosomal protein L30 OS=Oryctolagus cuniculus OX=9986 PE=3 SV=1	G1TDL2;A0A5F9DSQ7		714067	6951050	9.73445	+	early_late	0.00713669	0.0770123		1184840	1771550	12.786	38.686	64			-6236980	-5.06874			G1TDL2;A0A5F9DSQ7	661
tr|A0A5F9DT04|A0A5F9DT04_RABIT Lamin B1 OS=Oryctolagus cuniculus OX=9986 GN=LMNB1 PE=3 SV=1;tr|G1ST69|G1ST69_RABIT Lamin B1 OS=Oryctolagus cuniculus OX=9986 GN=LMNB1 PE=3 SV=2;tr|A0A5F9DJQ0|A0A5F9DJQ0_RABIT Lamin B1 OS=Oryctolagus cuniculus OX=9986 GN=LMNB	A0A5F9DT04;G1ST69;A0A5F9DJQ0;A0A5F9CK54;A0A5F9C4B1		1353570	7184230	5.30762	+	early_late	0.00521491	0.0630422		86615.8	1823240	64.28	165.42	184			-5830670	-5.53281			A0A5F9DT04;G1ST69;A0A5F9DJQ0;A0A5F9CK54;A0A5F9C4B1	663
tr|A0A5F9DUA3|A0A5F9DUA3_RABIT SEC22 vesicle-trafficking protein homolog B OS=Oryctolagus cuniculus OX=9986 GN=SEC22B PE=3 SV=1;tr|G1TGA8|G1TGA8_RABIT SEC22 vesicle-trafficking protein homolog B OS=Oryctolagus cuniculus OX=9986 GN=SEC22B PE=3 SV=1;tr|A0A5F	A0A5F9DUA3;G1TGA8;A0A5F9D8H3		30000	1573280	52.4427	+	early_late	0.0084138	0.0833312		0	552539	24.98	19.329	30			-1543280	-4.83775			A0A5F9DUA3;G1TGA8;A0A5F9D8H3	667
tr|G1SD89|G1SD89_RABIT Uncharacterized protein OS=Oryctolagus cuniculus OX=9986 PE=4 SV=2	G1SD89		30000	39481300	1316.04	+	early_late	0.00112688	0.0384276		0	8187880	47.558	257.41	260			-39451300	-8.34547			G1SD89	735
tr|G1SDN4|G1SDN4_RABIT Synaptotagmin binding cytoplasmic RNA interacting protein OS=Oryctolagus cuniculus OX=9986 GN=SYNCRIP PE=4 SV=1;tr|G1TJN8|G1TJN8_RABIT Synaptotagmin binding cytoplasmic RNA interacting protein OS=Oryctolagus cuniculus OX=9986 GN=SYNC	G1SDN4;G1TJN8;A0A5F9CKC7;A0A5F9D5X1		30000	1630330	54.3443	+	early_late	0.00275457	0.0497889		0	420964	62.656	47.682	101			-1600330	-6.58455			G1SDN4;G1TJN8	742
tr|G1SFR8|G1SFR8_RABIT 40S ribosomal protein S12 OS=Oryctolagus cuniculus OX=9986 GN=RPS12 PE=1 SV=1	G1SFR8;A0A5F9D2N2		1030030	7335800	7.12193	+	early_late	0.00971411	0.0867074		872584	2184660	14.515	10.681	56			-6305770	-4.64273			G1SFR8	767
tr|G1SFV1|G1SFV1_RABIT Protein disulfide-isomerase OS=Oryctolagus cuniculus OX=9986 GN=PDIA4 PE=3 SV=2	G1SFV1		6614300	17345100	2.62236	+	early_late	0.0133853	0.0950744		782196	4325260	72.703	198	282			-10730800	-4.22858			G1SFV1	769
tr|G1SKL7|G1SKL7_RABIT BRCA1 DNA repair associated OS=Oryctolagus cuniculus OX=9986 GN=BRCA1 PE=4 SV=2;tr|A0A5F9DMG2|A0A5F9DMG2_RABIT BRCA1 DNA repair associated OS=Oryctolagus cuniculus OX=9986 GN=BRCA1 PE=4 SV=1	G1SKL7;A0A5F9DMG2		30000	1203880	40.1293	+	early_late	0.00121412	0.0384276		0	248440	34.694	23.425	57			-1173880	-8.18396			G1SKL7;A0A5F9DMG2	828
tr|G1SKS8|G1SKS8_RABIT Microtubule-associated protein OS=Oryctolagus cuniculus OX=9986 GN=MAP4 PE=4 SV=3;tr|A0A5F9DG34|A0A5F9DG34_RABIT Microtubule-associated protein OS=Oryctolagus cuniculus OX=9986 GN=MAP4 PE=4 SV=1;tr|A0A5F9CXY5|A0A5F9CXY5_RABIT Microtu	G1SKS8;A0A5F9DG34;A0A5F9CXY5;A0A5F9C7E2;A0A5F9CXV5;A0A5F9DIW9;A0A5F9D5N0;A0A5F9DLK8;A0A5F9DM59;A0A5F9CTJ9		30000	3158000	105.267	+	early_late	0.0124158	0.0950744		0	1253200	133.69	23.592	67			-3128000	-4.32322			G1SKS8;A0A5F9DG34;A0A5F9CXY5;A0A5F9C7E2;A0A5F9CXV5;A0A5F9DIW9;A0A5F9D5N0;A0A5F9DLK8;A0A5F9DM59;A0A5F9CTJ9	832
tr|G1SMR7|G1SMR7_RABIT 60S ribosomal protein L12 OS=Oryctolagus cuniculus OX=9986 GN=RPL12 PE=1 SV=2;tr|A0A5F9DT76|A0A5F9DT76_RABIT 60S ribosomal protein L12 OS=Oryctolagus cuniculus OX=9986 GN=RPL12 PE=3 SV=1	G1SMR7;A0A5F9DT76;A0A5F9C431		1184300	4841900	4.08841	+	early_late	0.0038666	0.0594602		1016200	282260	17.818	21.378	69			-3657600	-6.00674			G1SMR7;A0A5F9DT76	866
tr|G1SNE8|G1SNE8_RABIT Calpactin I light chain OS=Oryctolagus cuniculus OX=9986 PE=4 SV=2	G1SNE8		16116300	37029800	2.29766	+	early_late	2.9009e-05	0.00699118		1456700	885686	21.972	106.64	109			-20913500	-21.2475			G1SNE8	877
tr|G1SP54|G1SP54_RABIT Leukotriene A(4) hydrolase OS=Oryctolagus cuniculus OX=9986 GN=LTA4H PE=3 SV=1;tr|A0A5F9CFW1|A0A5F9CFW1_RABIT Leukotriene A(4) hydrolase OS=Oryctolagus cuniculus OX=9986 GN=LTA4H PE=3 SV=1	G1SP54;A0A5F9CFW1		30000	1710750	57.025	+	early_late	0.0143552	0.0970336		0	702865	69.093	79.961	46			-1680750	-4.14182			G1SP54;A0A5F9CFW1	882
tr|G1SP97|G1SP97_RABIT Lumican OS=Oryctolagus cuniculus OX=9986 GN=LUM PE=3 SV=1	G1SP97		1320370	77384300	58.608	+	early_late	0.00125367	0.0384276		2234980	16079600	38.418	213.52	340			-76064000	-8.11538			G1SP97	884
tr|G1SS79|G1SS79_RABIT Myristoylated alanine rich protein kinase C substrate OS=Oryctolagus cuniculus OX=9986 GN=MARCKS PE=3 SV=1;tr|G1U4U4|G1U4U4_RABIT Myristoylated alanine rich protein kinase C substrate OS=Oryctolagus cuniculus OX=9986 GN=MARCKS PE=3 S	G1SS79;G1U4U4		30000	9073620	302.454	+	early_late	0.0112433	0.0934359		0	3519690	31.75	33.176	59			-9043620	-4.45039			G1SS79;G1U4U4	926
tr|G1SST7|G1SST7_RABIT Glutathione peroxidase OS=Oryctolagus cuniculus OX=9986 GN=GPX7 PE=3 SV=2	G1SST7		30000	4061830	135.394	+	early_late	0.000112333	0.0105406		0	462705	21.101	12.779	60			-4031830	-15.0924			G1SST7	932
tr|G1ST52|G1ST52_RABIT Uncharacterized protein OS=Oryctolagus cuniculus OX=9986 PE=4 SV=2	G1ST52		30000	3487620	116.254	+	early_late	0.0128958	0.0950744		0	1400790	60.716	45.459	87			-3457620	-4.27529			G1ST52	936
tr|G1SWS9|G1SWS9_RABIT Vimentin OS=Oryctolagus cuniculus OX=9986 GN=VIM PE=3 SV=1;tr|A0A5F9DS35|A0A5F9DS35_RABIT Vimentin OS=Oryctolagus cuniculus OX=9986 GN=VIM PE=3 SV=1	G1SWS9;A0A5F9DS35;CON__P08729;CON__Q3KNV1;CON__Q6ISB0;G1SRX8;CON__Q9NSB2;A0A5F9CTR4;G1TYI7;G1T6D3;G1SHX4;A0A5F9CMJ0;G1SUH1;CON__Q14533;G1TJK2;A0A5F9CVJ5;G1U9G5;G1SHW8;CON__P78386;CON__P78385;G1SMX2;G1U7T6;G1U6Z8;CON__Q6NT21;G1SR38;G1U5J7;CON__O43790;CON__Q61726;G1SQI2;A0A5F9CWD3;A0A5F9CSM9;G1TPK8		43819300	305983000	6.98284	+	early_late	0.00199584	0.0418217		9328230	62576100	53.654	323.31	1506			-262164000	-7.17716			G1SWS9;A0A5F9DS35	982
tr|G1SXA5|G1SXA5_RABIT Uncharacterized protein OS=Oryctolagus cuniculus OX=9986 PE=4 SV=2	G1SXA5		30000	2078920	69.2973	+	early_late	0.0107187	0.0922576		0	786426	86.558	72.489	102			-2048920	-4.5126			G1SXA5	984
tr|G1SZ91|G1SZ91_RABIT Fatty acid binding protein 5 OS=Oryctolagus cuniculus OX=9986 GN=FABP5 PE=3 SV=3	G1SZ91		8564500	31083500	3.62934	+	early_late	0.0138376	0.0970336		4690950	8047660	11.358	127.27	167			-22519000	-4.18721			G1SZ91	1012
tr|G1T2F2|G1T2F2_RABIT Peptidyl-prolyl cis-trans isomerase OS=Oryctolagus cuniculus OX=9986 GN=PPIB PE=3 SV=2	G1T2F2		3174700	13886700	4.37418	+	early_late	0.0122052	0.0950744		614903	4225640	24.061	27.942	201			-10712000	-4.34497			G1T2F2	1046
tr|G1T3V0|G1T3V0_RABIT High density lipoprotein binding protein OS=Oryctolagus cuniculus OX=9986 GN=HDLBP PE=4 SV=1	G1T3V0;A0A5F9CNR6		30000	3266520	108.884	+	early_late	0.0115241	0.0946812		0	1268710	141.61	67.775	131			-3236520	-4.41852			G1T3V0	1063
tr|G1T4H3|G1T4H3_RABIT Protein disulfide-isomerase A6 OS=Oryctolagus cuniculus OX=9986 GN=PDIA6 PE=3 SV=2	G1T4H3		3618730	7855070	2.17067	+	early_late	0.0150575	0.0998747		436372	1743170	47.998	66.14	189			-4236330	-4.08331			G1T4H3	1073
tr|G1T5H0|G1T5H0_RABIT HtrA serine peptidase 1 OS=Oryctolagus cuniculus OX=9986 GN=HTRA1 PE=3 SV=3	G1T5H0		30000	7046980	234.899	+	early_late	0.00273698	0.0497889		0	1842620	36.467	22.479	82			-7016980	-6.5959			G1T5H0	1085
tr|G1T6L5|G1T6L5_RABIT SH3 domain binding glutamate rich protein like OS=Oryctolagus cuniculus OX=9986 GN=SH3BGRL PE=3 SV=2;tr|A0A5F9DTH0|A0A5F9DTH0_RABIT SH3 domain binding glutamate rich protein like OS=Oryctolagus cuniculus OX=9986 GN=SH3BGRL PE=3 SV=1	G1T6L5;A0A5F9DTH0		5634070	12025800	2.13448	+	early_late	0.0040832	0.0594602		826075	1678450	22.155	34.194	88			-6391780	-5.91798			G1T6L5;A0A5F9DTH0	1097
tr|G1T6W7|G1T6W7_RABIT Catalase OS=Oryctolagus cuniculus OX=9986 GN=CAT PE=3 SV=2;tr|A0A5F9DJP2|A0A5F9DJP2_RABIT Catalase OS=Oryctolagus cuniculus OX=9986 GN=CAT PE=3 SV=1;tr|A0A5F9DJP6|A0A5F9DJP6_RABIT Catalase OS=Oryctolagus cuniculus OX=9986 GN=CAT PE=3	G1T6W7;A0A5F9DJP2;A0A5F9DJP6;A0A5F9C2R4		14750000	7674850	0.520329	+	early_late	0.0143604	0.0970336		303649	2943420	59.656	123.23	269			7075150	4.14138			G1T6W7;A0A5F9DJP2;A0A5F9DJP6;A0A5F9C2R4	1102
tr|G1T7Z6|G1T7Z6_RABIT Phosphoglycerate kinase OS=Oryctolagus cuniculus OX=9986 PE=3 SV=2;tr|G1TLE3|G1TLE3_RABIT Phosphoglycerate kinase OS=Oryctolagus cuniculus OX=9986 PE=3 SV=3	G1T7Z6;G1TLE3		15808000	39583000	2.50399	+	early_late	0.00451088	0.0594602		2236140	6792370	44.632	323.31	642			-23775000	-5.75858			G1T7Z6;G1TLE3	1119
tr|G1T823|G1T823_RABIT ADF-H domain-containing protein OS=Oryctolagus cuniculus OX=9986 PE=4 SV=3;tr|A0A5F9CDG0|A0A5F9CDG0_RABIT ADF-H domain-containing protein OS=Oryctolagus cuniculus OX=9986 PE=4 SV=1	G1T823;A0A5F9CDG0		7990930	18453800	2.30934	+	early_late	0.00624874	0.0728684		1213560	3223550	25.865	49.126	120			-10462900	-5.26135			G1T823;A0A5F9CDG0	1123
tr|G1T8L2|G1T8L2_RABIT Collagen type V alpha 2 chain OS=Oryctolagus cuniculus OX=9986 GN=COL5A2 PE=4 SV=2	G1T8L2;A0A5F9DSX4		30000	14011800	467.06	+	early_late	0.00304489	0.0524156		0	3778580	145.6	45.807	67			-13981800	-6.4091			G1T8L2	1129
tr|G1TA83|G1TA83_RABIT Annexin OS=Oryctolagus cuniculus OX=9986 GN=ANXA4 PE=3 SV=3	G1TA83		30000	2529420	84.314	+	early_late	0.0007533	0.0340157		0	467030	36.027	50.649	80			-2499420	-9.26945			G1TA83	1149
tr|G1TBC1|G1TBC1_RABIT Endoplasmin OS=Oryctolagus cuniculus OX=9986 GN=HSP90B1 PE=3 SV=2	G1TBC1;A0A5F9D1T7;A0A5F9DSF6		11138000	24606800	2.20927	+	early_late	0.00939416	0.0859744		649795	4934030	92.39	320.76	665			-13468800	-4.68765			G1TBC1	1160
tr|G1TBQ3|G1TBQ3_RABIT Uncharacterized protein OS=Oryctolagus cuniculus OX=9986 GN=SELP PE=3 SV=2	G1TBQ3		10345900	678417	0.0655735	+	early_late	0.0141182	0.0970336		3862920	1123090	84.186	72.974	29			9667520	4.16235			G1TBQ3	1161
tr|G1TBZ5|G1TBZ5_RABIT Aldo-keto reductase family 1 member B1 OS=Oryctolagus cuniculus OX=9986 GN=AKR1B1 PE=3 SV=1;tr|A0A5F9C4E2|A0A5F9C4E2_RABIT Aldo-keto reductase family 1 member B1 OS=Oryctolagus cuniculus OX=9986 GN=AKR1B1 PE=3 SV=1;tr|U3KPE7|U3KPE7_R	G1TBZ5;A0A5F9C4E2;U3KPE7		1924130	8089800	4.20439	+	early_late	0.00369565	0.0594602		377789	1714990	35.762	44.246	107			-6165670	-6.08121			G1TBZ5;A0A5F9C4E2;U3KPE7	1166
tr|G1TED6|G1TED6_RABIT Annexin OS=Oryctolagus cuniculus OX=9986 GN=ANXA5 PE=3 SV=2	G1TED6		6782100	21885800	3.22699	+	early_late	0.00455501	0.0594602		1218310	4389070	35.945	142.67	252			-15103700	-5.74319			G1TED6	1192
tr|G1TET2|G1TET2_RABIT Lymphocyte cytosolic protein 1 OS=Oryctolagus cuniculus OX=9986 GN=LCP1 PE=4 SV=2;tr|A0A5F9DLF3|A0A5F9DLF3_RABIT Lymphocyte cytosolic protein 1 OS=Oryctolagus cuniculus OX=9986 GN=LCP1 PE=4 SV=1	G1TET2;A0A5F9DLF3		14273000	23913300	1.67542	+	early_late	0.00244247	0.0464711		881306	2291710	71.354	323.31	711			-9640330	-6.80054			G1TET2;A0A5F9DLF3	1198
tr|G1TF32|G1TF32_RABIT Atlastin GTPase 3 OS=Oryctolagus cuniculus OX=9986 GN=ATL3 PE=3 SV=2;tr|A0A5F9D6C5|A0A5F9D6C5_RABIT Atlastin GTPase 3 OS=Oryctolagus cuniculus OX=9986 GN=ATL3 PE=4 SV=1;tr|A0A5F9DEG3|A0A5F9DEG3_RABIT Atlastin GTPase 3 OS=Oryctolagus	G1TF32;A0A5F9D6C5;A0A5F9DEG3;A0A5F9CXU6		30000	1078070	35.9357	+	early_late	4.52265e-07	0.000326988		0	30092.5	61.799	29.233	17			-1048070	-60.3241			G1TF32;A0A5F9D6C5;A0A5F9DEG3;A0A5F9CXU6	1202
tr|G1TLT8|G1TLT8_RABIT 40S ribosomal protein SA OS=Oryctolagus cuniculus OX=9986 GN=RPSA PE=1 SV=2;tr|G1TJH8|G1TJH8_RABIT 40S_SA_C domain-containing protein OS=Oryctolagus cuniculus OX=9986 PE=1 SV=2;tr|G1TGI6|G1TGI6_RABIT 40S ribosomal protein SA OS=Oryct	G1TLT8;G1TJH8;G1TGI6;A0A5F9C7B1;G1TWL4;G1TI36;G1TQM9;G1U1G8;G1U673;G1U1A8;G1SDF8;G1TT44		3802630	22394200	5.88913	+	early_late	0.00523172	0.0630422		3267560	4822550	32.898	77.224	171			-18591500	-5.52789			G1TLT8;G1TJH8;G1TGI6;A0A5F9C7B1;G1TWL4;G1TI36;G1TQM9;G1U1G8;G1U673;G1U1A8	1254
tr|G1TNM3|G1TNM3_RABIT 40S ribosomal protein S3 OS=Oryctolagus cuniculus OX=9986 GN=RPS3 PE=1 SV=2;tr|A0A5F9CHH0|A0A5F9CHH0_RABIT 40S ribosomal protein S3 OS=Oryctolagus cuniculus OX=9986 GN=RPS3 PE=3 SV=1;tr|A0A5F9CP75|A0A5F9CP75_RABIT Ribosomal protein S	G1TNM3;A0A5F9CHH0;A0A5F9CP75;A0A5F9DG84		30000	3744070	124.802	+	early_late	0.00934232	0.0859744		0	1370140	31.093	23.055	119			-3714070	-4.6951			G1TNM3;A0A5F9CHH0;A0A5F9CP75;A0A5F9DG84	1271
tr|G1TPZ1|G1TPZ1_RABIT Galectin OS=Oryctolagus cuniculus OX=9986 GN=LGALS1 PE=4 SV=1	G1TPZ1		29986300	176993000	5.90246	+	early_late	0.013413	0.0950744		1686890	60228100	15.008	270.67	344			-147007000	-4.226			G1TPZ1	1279
tr|G1U1Q8|G1U1Q8_RABIT Macrophage migration inhibitory factor OS=Oryctolagus cuniculus OX=9986 GN=MIF PE=3 SV=1	G1U1Q8		2897330	16677600	5.7562	+	early_late	0.00681116	0.0763723		1086340	4518680	12.359	154.05	62			-13780300	-5.13578			G1U1Q8	1355
tr|G1U598|G1U598_RABIT 40S ribosomal protein S7 OS=Oryctolagus cuniculus OX=9986 PE=3 SV=2;tr|G1U3Y9|G1U3Y9_RABIT 40S ribosomal protein S7 OS=Oryctolagus cuniculus OX=9986 PE=3 SV=2;tr|G1SVB0|G1SVB0_RABIT 40S ribosomal protein S7 OS=Oryctolagus cuniculus O	G1U598;G1U3Y9;G1SVB0;G1U0Z0;A0A5F9CNS3;A0A5F9DDF5;A0A5F9C485;A0A5F9DL25;G1U6A8;A0A5F9CLV6		30000	6871250	229.042	+	early_late	0.0047808	0.0600581		0	2090860	23.24	68.918	45			-6841250	-5.66723			G1U598;G1U3Y9;G1SVB0;G1U0Z0;A0A5F9CNS3;A0A5F9DDF5	1382
tr|G1U7K4|G1U7K4_RABIT Uncharacterized protein OS=Oryctolagus cuniculus OX=9986 PE=4 SV=2	G1U7K4		752847	14822300	19.6883	+	early_late	0.013371	0.0950744		645325	5724860	231.5	105.49	387			-14069500	-4.22992			G1U7K4	1395
tr|G1U974|G1U974_RABIT Dihydropyrimidinase-related protein 2 OS=Oryctolagus cuniculus OX=9986 GN=DPYSL2 PE=3 SV=1	G1U974		30000	6666020	222.201	+	early_late	0.0110131	0.0934359		0	2567180	62.305	135.23	185			-6636020	-4.47725			G1U974	1406
tr|G1U9R7|G1U9R7_RABIT Collagen type IV alpha 1 chain OS=Oryctolagus cuniculus OX=9986 GN=COL4A1 PE=4 SV=2	G1U9R7;A0A5F9CPM2;A0A5F9DH33;G1T072;G1U2N8		30000	38914700	1297.16	+	early_late	0.000919716	0.0349976		0	7653090	157.18	42.634	58			-38884700	-8.80039			G1U9R7	1411
tr|U3KM82|U3KM82_RABIT IQ motif containing GTPase activating protein 1 OS=Oryctolagus cuniculus OX=9986 GN=IQGAP1 PE=4 SV=2;tr|G1SCP7|G1SCP7_RABIT IQ motif containing GTPase activating protein 1 OS=Oryctolagus cuniculus OX=9986 GN=IQGAP1 PE=4 SV=2;tr|A0A5F	U3KM82;G1SCP7;A0A5F9CSP5;A0A5F9CAH3;A0A5F9DMZ9;A0A5F9DU56;G1TKE7;A0A5F9CYM5;A0A5F9DLF6;G1T2T2;G1SJM9		645253	4156220	6.44123	+	early_late	0.0046055	0.0594602		90490.5	1058200	197.32	323.31	321			-3510960	-5.72581			U3KM82;G1SCP7;A0A5F9CSP5;A0A5F9CAH3;A0A5F9DMZ9	1436
tr|U3KML1|U3KML1_RABIT Biglycan OS=Oryctolagus cuniculus OX=9986 GN=BGN PE=3 SV=1;tr|A0A5F9C7D1|A0A5F9C7D1_RABIT Biglycan OS=Oryctolagus cuniculus OX=9986 GN=BGN PE=3 SV=1;tr|A0A5F9CUW1|A0A5F9CUW1_RABIT Biglycan OS=Oryctolagus cuniculus OX=9986 GN=BGN PE=3	U3KML1;A0A5F9C7D1;A0A5F9CUW1;G1U0A4;A0A5F9D9Y0		30000	67320000	2244	+	early_late	0.00803163	0.0825454		0	23775300	43.905	185.95	412			-67290000	-4.90214			U3KML1;A0A5F9C7D1;A0A5F9CUW1;G1U0A4;A0A5F9D9Y0	1439
tr|A0A5F9CU07|A0A5F9CU07_RABIT Actin, aortic smooth muscle OS=Oryctolagus cuniculus OX=9986 GN=ACTA2 PE=3 SV=1;tr|A0A0A0MQP7|A0A0A0MQP7_RABIT Actin, aortic smooth muscle OS=Oryctolagus cuniculus OX=9986 GN=ACTA2 PE=3 SV=1;tr|G1SK59|G1SK59_RABIT Actin gamma	A0A5F9CU07;A0A0A0MQP7;G1SK59		30000	68500700	2283.36			0.050566	0.170838		0	42884400	46.152	3.7981	72			-68470700	-2.76545			A0A5F9CU07;A0A0A0MQP7;G1SK59	0
tr|A0A0A0MQQ2|A0A0A0MQQ2_RABIT Protein S100 OS=Oryctolagus cuniculus OX=9986 GN=S100A12 PE=3 SV=2	A0A0A0MQQ2		60416700	154316000	2.55419			0.261235	0.391528		23561400	122170000	10.897	130.75	285			-93899800	-1.30716			A0A0A0MQQ2	1
tr|A0A140TAV6|A0A140TAV6_RABIT Hemoglobin subunit gamma OS=Oryctolagus cuniculus OX=9986 PE=3 SV=2	A0A140TAV6;A0A5F9DIB7;A0A1K0FUI7;CON__Q3SX09;CON__P02070		297480000	104216000	0.350329			0.0368625	0.148892		108311000	8113920	15.607	4.2305	35			193264000	3.08192			A0A140TAV6	4
tr|D5FIT0|D5FIT0_RABIT Lipoprotein lipase OS=Oryctolagus cuniculus OX=9986 GN=LPL PE=2 SV=1;tr|A0A5F9C0Q4|A0A5F9C0Q4_RABIT Lipoprotein lipase OS=Oryctolagus cuniculus OX=9986 GN=LPL PE=3 SV=1	D5FIT0;A0A5F9C0Q4		864367	730067	0.844626			0.889485	0.927991		1445170	617217	52.977	14.218	19			134300	0.148025			D5FIT0;A0A5F9C0Q4	10
tr|A0A5F9C0T5|A0A5F9C0T5_RABIT Actin-depolymerizing factor OS=Oryctolagus cuniculus OX=9986 GN=GSN PE=3 SV=1	A0A5F9C0T5;CON__Q3SX14		5504330	1983020	0.360265			0.568685	0.692554		9481820	2605710	83.847	3.9138	39			3521320	0.620247			A0A5F9C0T5	11
tr|A0A5F9CA00|A0A5F9CA00_RABIT Solute carrier family 2, facilitated glucose transporter member 3 OS=Oryctolagus cuniculus OX=9986 PE=3 SV=1;tr|A0A5F9D5L2|A0A5F9D5L2_RABIT Solute carrier family 2, facilitated glucose transporter member 3 OS=Oryctolagus cuni	A0A5F9CA00;A0A5F9D5L2;A0A5F9C0W5		3486230	561417	0.161038			0.0392035	0.151013		1612270	465184	44.938	127.02	43			2924820	3.01895			A0A5F9CA00;A0A5F9D5L2;A0A5F9C0W5	12
tr|A0A5F9C0Y5|A0A5F9C0Y5_RABIT Copine 3 OS=Oryctolagus cuniculus OX=9986 GN=CPNE3 PE=3 SV=1;tr|U3KPF0|U3KPF0_RABIT Copine 3 OS=Oryctolagus cuniculus OX=9986 GN=CPNE3 PE=3 SV=1;tr|G1TEU5|G1TEU5_RABIT Copine 3 OS=Oryctolagus cuniculus OX=9986 GN=CPNE3 PE=3 S	A0A5F9C0Y5;U3KPF0;G1TEU5;G1SYK2;A0A5F9D161;G1SSG3;G1TEC7;G1SIQ6;U3KMG0;A0A5F9C4T3;G1TL70		30000	1553470	51.7823			0.0192137	0.107686		0	695622	57.864	14.645	69			-1523470	-3.79333			A0A5F9C0Y5;U3KPF0;G1TEU5	14
tr|A0A5F9CDD1|A0A5F9CDD1_RABIT Prosaposin OS=Oryctolagus cuniculus OX=9986 GN=PSAP PE=4 SV=1;tr|G1U5B3|G1U5B3_RABIT Prosaposin OS=Oryctolagus cuniculus OX=9986 GN=PSAP PE=4 SV=2;tr|A0A5F9C0Z4|A0A5F9C0Z4_RABIT Prosaposin OS=Oryctolagus cuniculus OX=9986 GN=	A0A5F9CDD1;G1U5B3;A0A5F9C0Z4;A0A5F9CCM3		6208070	5006680	0.806479			0.707795	0.808429		971577	5075720	55.285	9.1553	54			1201380	0.402653			A0A5F9CDD1;G1U5B3;A0A5F9C0Z4;A0A5F9CCM3	16
tr|A0A5F9CYW9|A0A5F9CYW9_RABIT Spectrin beta, non-erythrocytic 1 OS=Oryctolagus cuniculus OX=9986 GN=SPTBN1 PE=3 SV=1;tr|G1SN11|G1SN11_RABIT Spectrin beta chain OS=Oryctolagus cuniculus OX=9986 GN=SPTBN1 PE=3 SV=3;tr|A0A5F9C121|A0A5F9C121_RABIT Spectrin be	A0A5F9CYW9;G1SN11;A0A5F9C121;A0A5F9CGN4;A0A5F9CSP2		30000	669850	22.3283			0.134517	0.311365		0	592010	227.21	21.181	19			-639850	-1.87202			A0A5F9CYW9;G1SN11;A0A5F9C121	19
tr|A0A5F9C125|A0A5F9C125_RABIT Interleukin enhancer binding factor 3 OS=Oryctolagus cuniculus OX=9986 GN=ILF3 PE=4 SV=1;tr|A0A5F9D436|A0A5F9D436_RABIT Interleukin enhancer binding factor 3 OS=Oryctolagus cuniculus OX=9986 GN=ILF3 PE=4 SV=1;tr|G1T6I6|G1T6I6	A0A5F9C125;A0A5F9D436;G1T6I6;G1SX47		30000	4061250	135.375			0.022873	0.115021		0	1942590	74.491	24.963	53			-4031250	-3.59435			A0A5F9C125;A0A5F9D436;G1T6I6	21
tr|G1SKN2|G1SKN2_RABIT ATP synthase subunit O, mitochondrial OS=Oryctolagus cuniculus OX=9986 PE=3 SV=2;tr|A0A5F9C153|A0A5F9C153_RABIT ATP synthase peripheral stalk subunit OSCP OS=Oryctolagus cuniculus OX=9986 PE=3 SV=1	G1SKN2;A0A5F9C153		4738400	4480430	0.945558			0.873318	0.918894		2424110	1018730	21.073	52.799	93			257967	0.169924			G1SKN2;A0A5F9C153	24
tr|A0A5F9D8D9|A0A5F9D8D9_RABIT Corticostatin-4 OS=Oryctolagus cuniculus OX=9986 PE=3 SV=1;tr|A0A5F9C175|A0A5F9C175_RABIT Corticostatin-4 OS=Oryctolagus cuniculus OX=9986 PE=3 SV=1	A0A5F9D8D9;A0A5F9C175		432060000	457228000	1.05825			0.805273	0.883513		100967000	131154000	13.495	10.22	132			-25168300	-0.263374			A0A5F9D8D9;A0A5F9C175	26
tr|A0A5F9DEB4|A0A5F9DEB4_RABIT Alpha-mannosidase OS=Oryctolagus cuniculus OX=9986 PE=3 SV=1;tr|A0A5F9CAK6|A0A5F9CAK6_RABIT Alpha-mannosidase OS=Oryctolagus cuniculus OX=9986 PE=3 SV=1;tr|G1T8S8|G1T8S8_RABIT Alpha-mannosidase OS=Oryctolagus cuniculus OX=998	A0A5F9DEB4;A0A5F9CAK6;G1T8S8;A0A5F9C9W1;A0A5F9C3T5;A0A5F9CX45;A0A5F9DJ51;A0A5F9C1A5;G1T6Q6;A0A5F9CPW8;A0A5F9DKD0;A0A5F9DHN8;A0A5F9DR50		1219700	1726870	1.41582			0.771057	0.858974		2060620	1926630	110.76	5.3457	30			-507167	-0.311392			A0A5F9DEB4;A0A5F9CAK6;G1T8S8;A0A5F9C9W1;A0A5F9C3T5;A0A5F9CX45;A0A5F9DJ51;A0A5F9C1A5;G1T6Q6;A0A5F9CPW8;A0A5F9DKD0	27
tr|G1TMU2|G1TMU2_RABIT Uncharacterized protein OS=Oryctolagus cuniculus OX=9986 PE=4 SV=2;tr|A0A5F9C1B6|A0A5F9C1B6_RABIT Uncharacterized protein OS=Oryctolagus cuniculus OX=9986 PE=4 SV=1	G1TMU2;A0A5F9C1B6;G1U3W7;A0A5F9CTS0		691500	4124250	5.96421			0.0470581	0.167306		1145750	1755740	46.723	93.846	66			-3432750	-2.836			G1TMU2;A0A5F9C1B6	28
tr|A0A5F9DLE4|A0A5F9DLE4_RABIT Ras-related protein Rab-11A OS=Oryctolagus cuniculus OX=9986 GN=RAB11A PE=4 SV=1;tr|G1TH86|G1TH86_RABIT RAB11B, member RAS oncogene family OS=Oryctolagus cuniculus OX=9986 GN=RAB11B PE=4 SV=3;tr|A0A5F9C1B7|A0A5F9C1B7_RABIT RA	A0A5F9DLE4;G1TH86;A0A5F9C1B7;A0A5S8HM23		4460700	3891030	0.872291			0.814029	0.885435		3837320	837970	24.276	4.5999	16			569667	0.25121			A0A5F9DLE4;G1TH86;A0A5F9C1B7;A0A5S8HM23	29
tr|A0A5F9C1C5|A0A5F9C1C5_RABIT Uncharacterized protein OS=Oryctolagus cuniculus OX=9986 PE=3 SV=1	A0A5F9C1C5		695867	495968	0.712734			0.817816	0.885435		1153310	807081	160.32	19.466	89			199898	0.245964			A0A5F9C1C5	30
tr|G1TBU9|G1TBU9_RABIT Acetyl-CoA acyltransferase 2 OS=Oryctolagus cuniculus OX=9986 GN=ACAA2 PE=3 SV=2;tr|A0A5F9C1N1|A0A5F9C1N1_RABIT Acetyl-CoA acyltransferase 2 OS=Oryctolagus cuniculus OX=9986 GN=ACAA2 PE=3 SV=1	G1TBU9;A0A5F9C1N1		30000	684930	22.831			0.159281	0.311416		0	656929	41.077	40.965	58			-654930	-1.72678			G1TBU9;A0A5F9C1N1	35
tr|A0A5F9C1N9|A0A5F9C1N9_RABIT Coatomer subunit delta OS=Oryctolagus cuniculus OX=9986 PE=3 SV=1;tr|A0A5F9CQU7|A0A5F9CQU7_RABIT Coatomer subunit delta OS=Oryctolagus cuniculus OX=9986 PE=3 SV=1;tr|G1SYQ5|G1SYQ5_RABIT Coatomer subunit delta OS=Oryctolagus c	A0A5F9C1N9;A0A5F9CQU7;G1SYQ5;U3KNB6;A0A5F9C2C2;A0A5F9CMH0;G1U879		30000	2371120	79.0373			0.0211139	0.111426		0	1100430	56.686	30.042	67			-2341120	-3.68485			A0A5F9C1N9;A0A5F9CQU7;G1SYQ5;U3KNB6;A0A5F9C2C2	36
tr|A0A5F9DVM4|A0A5F9DVM4_RABIT CD44 antigen OS=Oryctolagus cuniculus OX=9986 GN=CD44 PE=4 SV=1;tr|A0A5F9D9C7|A0A5F9D9C7_RABIT CD44 antigen OS=Oryctolagus cuniculus OX=9986 GN=CD44 PE=4 SV=1;tr|A0A5F9C1V0|A0A5F9C1V0_RABIT CD44 antigen OS=Oryctolagus cunicul	A0A5F9DVM4;A0A5F9D9C7;A0A5F9C1V0;A0A5F9D5R3;A0A5F9CM59;A0A5F9CHN0;A0A5F9C181;A0A5F9CPI4;A0A5F9DPC5;G1SDW8		2443470	5023450	2.05587			0.162684	0.311822		2096750	1562990	67.111	28.68	68			-2579980	-1.70872			A0A5F9DVM4;A0A5F9D9C7;A0A5F9C1V0;A0A5F9D5R3;A0A5F9CM59;A0A5F9CHN0;A0A5F9C181;A0A5F9CPI4;A0A5F9DPC5;G1SDW8	37
tr|A0A5F9D3F7|A0A5F9D3F7_RABIT Sorbin and SH3 domain containing 2 OS=Oryctolagus cuniculus OX=9986 GN=SORBS2 PE=4 SV=1;tr|A0A5F9CWH0|A0A5F9CWH0_RABIT Sorbin and SH3 domain containing 2 OS=Oryctolagus cuniculus OX=9986 GN=SORBS2 PE=4 SV=1;tr|A0A5F9C1X0|A0A5	A0A5F9D3F7;A0A5F9CWH0;A0A5F9C1X0;A0A5F9C4D5;G1SPQ9;A0A5F9CQA8;G1TB88;A0A5F9DU28;A0A5F9CCE1		30000	3533620	117.787			0.26156	0.391528		0	4646200	76.845	25.383	67			-3503620	-1.30611			A0A5F9D3F7;A0A5F9CWH0;A0A5F9C1X0;A0A5F9C4D5;G1SPQ9;A0A5F9CQA8;G1TB88;A0A5F9DU28;A0A5F9CCE1	40
tr|A0A5F9C1X1|A0A5F9C1X1_RABIT 10 kDa heat shock protein, mitochondrial OS=Oryctolagus cuniculus OX=9986 PE=3 SV=1;tr|G1TSX5|G1TSX5_RABIT 10 kDa heat shock protein, mitochondrial OS=Oryctolagus cuniculus OX=9986 PE=3 SV=1;tr|G1SZ44|G1SZ44_RABIT 10 kDa heat	A0A5F9C1X1;G1TSX5;G1SZ44;A0A5F9CBR6;A0A5F9CCQ3;G1U675		30000	2666770	88.8923			0.15282	0.311416		0	2591620	10.826	8.5912	37			-2636770	-1.76222			A0A5F9C1X1;G1TSX5;G1SZ44;A0A5F9CBR6;A0A5F9CCQ3;G1U675	41
tr|G1TAN9|G1TAN9_RABIT Citrate hydro-lyase OS=Oryctolagus cuniculus OX=9986 GN=ACO1 PE=3 SV=2;tr|A0A5F9CFS4|A0A5F9CFS4_RABIT Citrate hydro-lyase OS=Oryctolagus cuniculus OX=9986 GN=ACO1 PE=3 SV=1;tr|A0A5F9C2N6|A0A5F9C2N6_RABIT Citrate hydro-lyase OS=Orycto	G1TAN9;A0A5F9CFS4;A0A5F9C2N6;A0A5F9CN13;A0A5F9DMI1;A0A5F9D787;A0A5F9D477;A0A5F9C9T7		30000	920400	30.68			0.139156	0.311416		0	836916	98.492	11.034	8			-890400	-1.84274			G1TAN9;A0A5F9CFS4;A0A5F9C2N6;A0A5F9CN13;A0A5F9DMI1;A0A5F9D787;A0A5F9D477;A0A5F9C9T7	48
tr|A0A5F9D150|A0A5F9D150_RABIT Fibulin-5 OS=Oryctolagus cuniculus OX=9986 GN=FBLN5 PE=3 SV=1;tr|G1T4W4|G1T4W4_RABIT Fibulin-5 OS=Oryctolagus cuniculus OX=9986 GN=FBLN5 PE=3 SV=1;tr|A0A5F9C2W9|A0A5F9C2W9_RABIT Fibulin-5 OS=Oryctolagus cuniculus OX=9986 GN=F	A0A5F9D150;G1T4W4;A0A5F9C2W9		178280	6944820	38.9546			0.267096	0.395718		256828	9093260	45.571	70.885	166			-6766540	-1.28835			A0A5F9D150;G1T4W4;A0A5F9C2W9	50
tr|A0A5F9C312|A0A5F9C312_RABIT Aldo_ket_red domain-containing protein OS=Oryctolagus cuniculus OX=9986 PE=3 SV=1;tr|A0A5F9CJE8|A0A5F9CJE8_RABIT Aldo_ket_red domain-containing protein OS=Oryctolagus cuniculus OX=9986 PE=3 SV=1;tr|G1TEG4|G1TEG4_RABIT Aldo_ke	A0A5F9C312;A0A5F9CJE8;G1TEG4;G1TIG2;G1T465;A0A5F9CTH1;G1T2L7;A0A5S8HWJ0;G1SWP5		838333	5668180	6.76125			0.0781834	0.220794		1400070	3266540	33.657	86.14	48			-4829850	-2.35388			A0A5F9C312;A0A5F9CJE8;G1TEG4;G1TIG2	51
tr|A0A5F9C332|A0A5F9C332_RABIT Carbonic anhydrase OS=Oryctolagus cuniculus OX=9986 GN=CA2 PE=3 SV=1;tr|A0A5F9CGC8|A0A5F9CGC8_RABIT Carbonic anhydrase OS=Oryctolagus cuniculus OX=9986 GN=CA2 PE=3 SV=1	A0A5F9C332;A0A5F9CGC8		7752070	9672970	1.24779			0.369378	0.50772		323979	3276250	27.961	12.56	70			-1920900	-1.01059			A0A5F9C332;A0A5F9CGC8	52
tr|A0A5F9C3B7|A0A5F9C3B7_RABIT Metavinculin OS=Oryctolagus cuniculus OX=9986 GN=VCL PE=3 SV=1;tr|G1SJ56|G1SJ56_RABIT Metavinculin OS=Oryctolagus cuniculus OX=9986 GN=VCL PE=3 SV=2;tr|A0A5F9D1N8|A0A5F9D1N8_RABIT Metavinculin OS=Oryctolagus cuniculus OX=9986	A0A5F9C3B7;G1SJ56;A0A5F9D1N8;A0A5F9CUN3;A0A5F9DFZ5		30939000	17929600	0.579515			0.113318	0.27867		9044120	6516510	125.53	323.31	944			13009400	2.02139			A0A5F9C3B7;G1SJ56;A0A5F9D1N8;A0A5F9CUN3;A0A5F9DFZ5	60
tr|A0A5F9C3C4|A0A5F9C3C4_RABIT Integrin beta OS=Oryctolagus cuniculus OX=9986 GN=ITGB1 PE=3 SV=1;tr|G1SK33|G1SK33_RABIT Integrin beta OS=Oryctolagus cuniculus OX=9986 GN=ITGB1 PE=3 SV=2;tr|A0A5F9DJW7|A0A5F9DJW7_RABIT Integrin beta OS=Oryctolagus cuniculus	A0A5F9C3C4;G1SK33;A0A5F9DJW7		808280	2922570	3.61579			0.0906948	0.242861		727643	1481090	88.425	52.904	101			-2114290	-2.21918			A0A5F9C3C4;G1SK33;A0A5F9DJW7	61
tr|A0A5F9DCT1|A0A5F9DCT1_RABIT 60S ribosomal protein L4 OS=Oryctolagus cuniculus OX=9986 PE=3 SV=1;tr|G1SVW5|G1SVW5_RABIT 60S ribosomal protein L4 OS=Oryctolagus cuniculus OX=9986 PE=1 SV=3;tr|A0A5F9C3C5|A0A5F9C3C5_RABIT 60S ribosomal protein L4 OS=Oryctol	A0A5F9DCT1;G1SVW5;A0A5F9C3C5;A0A5F9CNS8;A0A5F9C6F8;A0A5F9CVL3		30000	3495530	116.518			0.0499256	0.170784		0	2160800	45.375	13.649	30			-3465530	-2.7779			A0A5F9DCT1;G1SVW5;A0A5F9C3C5;A0A5F9CNS8	62
tr|A0A5F9CF78|A0A5F9CF78_RABIT Myosin phosphatase Rho interacting protein OS=Oryctolagus cuniculus OX=9986 GN=MPRIP PE=4 SV=1;tr|A0A5F9D867|A0A5F9D867_RABIT Myosin phosphatase Rho interacting protein OS=Oryctolagus cuniculus OX=9986 GN=MPRIP PE=4 SV=1;tr|A	A0A5F9CF78;A0A5F9D867;A0A5F9C3P5;A0A5F9D6J6;A0A5F9CIC5;A0A5F9DNP9;A0A5F9C2Q5;G1T4Z7;A0A5F9D7N2;A0A5F9CF52		30000	1076870	35.8957			0.0965992	0.251227		0	838418	251.32	12.73	9			-1046870	-2.16267			A0A5F9CF78;A0A5F9D867;A0A5F9C3P5;A0A5F9D6J6;A0A5F9CIC5;A0A5F9DNP9;A0A5F9C2Q5;G1T4Z7;A0A5F9D7N2;A0A5F9CF52	68
tr|A0A5F9CVW0|A0A5F9CVW0_RABIT Carboxypeptidase OS=Oryctolagus cuniculus OX=9986 GN=CTSA PE=3 SV=1;tr|A0A5F9DEI0|A0A5F9DEI0_RABIT Carboxypeptidase OS=Oryctolagus cuniculus OX=9986 GN=CTSA PE=3 SV=1;tr|A0A5F9C3V2|A0A5F9C3V2_RABIT Carboxypeptidase OS=Oryctol	A0A5F9CVW0;A0A5F9DEI0;A0A5F9C3V2;G1SDZ0;A0A5F9CB14;A0A5F9DMP1		819100	3419520	4.17473			0.037792	0.149309		1366760	551028	49.995	45.033	41			-2600420	-3.05638			A0A5F9CVW0;A0A5F9DEI0;A0A5F9C3V2;G1SDZ0;A0A5F9CB14;A0A5F9DMP1	72
tr|G1T5L0|G1T5L0_RABIT Immunoglobulin heavy constant mu OS=Oryctolagus cuniculus OX=9986 GN=IGHM PE=4 SV=2;tr|A0A5F9C411|A0A5F9C411_RABIT Immunoglobulin heavy constant mu OS=Oryctolagus cuniculus OX=9986 GN=IGHM PE=4 SV=1;tr|A0A5F9CAG4|A0A5F9CAG4_RABIT Imm	G1T5L0;A0A5F9C411;A0A5F9CAG4;A0A5F9DQW4;A0A5F9CVX8		40309700	117464000	2.91404			0.101545	0.257602		28937100	56060700	49.904	199.19	542			-77154700	-2.11823			G1T5L0;A0A5F9C411;A0A5F9CAG4;A0A5F9DQW4;A0A5F9CVX8	76
tr|A0A5F9DDB7|A0A5F9DDB7_RABIT Electron transfer flavoprotein subunit alpha OS=Oryctolagus cuniculus OX=9986 GN=ETFA PE=3 SV=1;tr|A0A5F9C462|A0A5F9C462_RABIT Electron transfer flavoprotein subunit alpha OS=Oryctolagus cuniculus OX=9986 GN=ETFA PE=4 SV=1;tr	A0A5F9DDB7;A0A5F9C462;G1SE12;A0A5F9DSD7;A0A5F9CIA0;A0A5F9CUS2;A0A5F9DVU1		922433	768033	0.832617			0.817383	0.885435		784997	748459	32.884	14.38	65			154400	0.246563			A0A5F9DDB7;A0A5F9C462;G1SE12;A0A5F9DSD7;A0A5F9CIA0;A0A5F9CUS2	79
tr|A0A5F9C468|A0A5F9C468_RABIT Sarcolemmal membrane-associated protein OS=Oryctolagus cuniculus OX=9986 PE=4 SV=1;tr|A0A5F9D7P7|A0A5F9D7P7_RABIT Sarcolemmal membrane-associated protein OS=Oryctolagus cuniculus OX=9986 PE=4 SV=1;tr|A0A5F9DAB6|A0A5F9DAB6_RAB	A0A5F9C468;A0A5F9D7P7;A0A5F9DAB6;A0A5F9D384;A0A5F9DLL6;A0A5F9DJY0;A0A5F9CJ71;A0A5F9DBG1;A0A5F9DNK9		30000	2796700	93.2233			0.21276	0.341835		0	3236020	92.292	29.611	88			-2766700	-1.48085			A0A5F9C468;A0A5F9D7P7;A0A5F9DAB6;A0A5F9D384;A0A5F9DLL6;A0A5F9DJY0;A0A5F9CJ71;A0A5F9DBG1;A0A5F9DNK9	80
tr|A0A5F9C471|A0A5F9C471_RABIT PDZ and LIM domain 5 OS=Oryctolagus cuniculus OX=9986 GN=PDLIM5 PE=4 SV=1;tr|A0A5F9DMJ9|A0A5F9DMJ9_RABIT PDZ and LIM domain 5 OS=Oryctolagus cuniculus OX=9986 GN=PDLIM5 PE=4 SV=1;tr|A0A5F9D539|A0A5F9D539_RABIT PDZ and LIM dom	A0A5F9C471;A0A5F9DMJ9;A0A5F9D539;A0A5F9CXH1;A0A5F9C315;A0A5F9C9Y6;G1SXU2;A0A5F9CH65;A0A5F9D4K6		30000	5067600	168.92			0.0315023	0.135232		0	2688250	64.463	58.974	131			-5037600	-3.24574			A0A5F9C471;A0A5F9DMJ9;A0A5F9D539;A0A5F9CXH1;A0A5F9C315;A0A5F9C9Y6;G1SXU2;A0A5F9CH65	81
tr|G1SFQ4|G1SFQ4_RABIT Integrin subunit alpha M OS=Oryctolagus cuniculus OX=9986 GN=ITGAM PE=3 SV=3;tr|A0A5F9C476|A0A5F9C476_RABIT Integrin subunit alpha M OS=Oryctolagus cuniculus OX=9986 GN=ITGAM PE=3 SV=1	G1SFQ4;A0A5F9C476;A0A5F9C205;A0A5F9CPV0;A0A5F9C9R4;G1ST26;A0A5F9DHJ5;A0A5F9CUP6;A0A5F9CCI0;A0A5F9D9J8;A0A5F9CCJ0		5859770	6338820	1.08175			0.929462	0.949154		5899540	6537630	133.63	122.75	149			-479050	-0.0942245			G1SFQ4;A0A5F9C476	82
tr|A0A5F9DAJ2|A0A5F9DAJ2_RABIT Ornithine--oxo-acid aminotransferase OS=Oryctolagus cuniculus OX=9986 GN=OAT PE=3 SV=1;tr|A0A5F9C487|A0A5F9C487_RABIT Ornithine--oxo-acid aminotransferase OS=Oryctolagus cuniculus OX=9986 GN=OAT PE=3 SV=1;tr|A0A5F9CII4|A0A5F9	A0A5F9DAJ2;A0A5F9C487;A0A5F9CII4;G1T5M0		30000	1445770	48.1923			0.018127	0.103195		0	635064	44.495	10.023	49			-1415770	-3.86131			A0A5F9DAJ2;A0A5F9C487;A0A5F9CII4;G1T5M0	83
tr|A0A5F9C4A3|A0A5F9C4A3_RABIT Reticulon OS=Oryctolagus cuniculus OX=9986 GN=RTN4 PE=4 SV=1;tr|G1T2I5|G1T2I5_RABIT Reticulon OS=Oryctolagus cuniculus OX=9986 GN=RTN4 PE=4 SV=2	A0A5F9C4A3;G1T2I5		30000	2866280	95.5427			0.0661071	0.198958		0	1957760	22.381	8.1703	12			-2836280	-2.5093			A0A5F9C4A3;G1T2I5	85
tr|G1SDY5|G1SDY5_RABIT Tyrosine 3-monooxygenase/tryptophan 5-monooxygenase activation protein zeta OS=Oryctolagus cuniculus OX=9986 GN=YWHAZ PE=3 SV=2;tr|A0A5F9C4B7|A0A5F9C4B7_RABIT Tyrosine 3-monooxygenase/tryptophan 5-monooxygenase activation protein zet	G1SDY5;A0A5F9C4B7;G1TVD5		45606000	46522200	1.02009			0.944216	0.957458		14005500	16061100	28.515	264.72	148			-916167	-0.0744651			G1SDY5;A0A5F9C4B7	90
tr|G1TZB5|G1TZB5_RABIT 60S ribosomal protein L8 OS=Oryctolagus cuniculus OX=9986 PE=4 SV=2;tr|G1TT27|G1TT27_RABIT 60S ribosomal protein L8 OS=Oryctolagus cuniculus OX=9986 GN=ZNF34 PE=1 SV=2;tr|A0A5F9C4D3|A0A5F9C4D3_RABIT 60S ribosomal protein L8 OS=Orycto	G1TZB5;G1TT27;A0A5F9C4D3;A0A5F9D5B2;A0A5F9CJ17		30000	3141180	104.706			0.023456	0.116156		0	1511070	27.531	17.497	10			-3111180	-3.56617			G1TZB5;G1TT27;A0A5F9C4D3;A0A5F9D5B2	93
tr|A0A5F9D785|A0A5F9D785_RABIT UTP--glucose-1-phosphate uridylyltransferase OS=Oryctolagus cuniculus OX=9986 PE=3 SV=1;tr|A0A5F9CV98|A0A5F9CV98_RABIT UTP--glucose-1-phosphate uridylyltransferase OS=Oryctolagus cuniculus OX=9986 PE=3 SV=1;tr|A0A5F9C4D8|A0A5	A0A5F9D785;A0A5F9CV98;A0A5F9C4D8;G1TI71;A0A5F9C4F4		723033	1335320	1.84683			0.585315	0.710038		1200370	1327220	55.797	8.4709	13			-612283	-0.59262			A0A5F9D785;A0A5F9CV98;A0A5F9C4D8;G1TI71;A0A5F9C4F4	94
tr|A0A5F9D1D4|A0A5F9D1D4_RABIT Protein disulfide isomerase family A member 5 OS=Oryctolagus cuniculus OX=9986 GN=PDIA5 PE=4 SV=1;tr|G1SQF7|G1SQF7_RABIT Protein disulfide isomerase family A member 5 OS=Oryctolagus cuniculus OX=9986 GN=PDIA5 PE=4 SV=3;tr|A0A	A0A5F9D1D4;G1SQF7;A0A5F9C4L5		30000	2115820	70.5273			0.0221461	0.113557		0	995052	56.745	17.592	24			-2085820	-3.6307			A0A5F9D1D4;G1SQF7;A0A5F9C4L5	96
tr|A0A5F9C4P5|A0A5F9C4P5_RABIT Fatty acid binding protein 7 OS=Oryctolagus cuniculus OX=9986 GN=FABP7 PE=3 SV=1;tr|G1SFJ8|G1SFJ8_RABIT Fatty acid binding protein 7 OS=Oryctolagus cuniculus OX=9986 GN=FABP7 PE=3 SV=2	A0A5F9C4P5;G1SFJ8;REV__A0A5F9DER6;REV__A0A5F9DQB4;REV__G1SLX9		30000	6505300	216.843			0.0975001	0.251765		0	5205900	17.349	30.754	63			-6475300	-2.15439			A0A5F9C4P5;G1SFJ8	98
tr|A0A5F9C4U8|A0A5F9C4U8_RABIT Ras-related protein Rab-14 OS=Oryctolagus cuniculus OX=9986 GN=RAB14 PE=3 SV=1;tr|G1T5V3|G1T5V3_RABIT Ras-related protein Rab-14 OS=Oryctolagus cuniculus OX=9986 GN=RAB14 PE=3 SV=1	A0A5F9C4U8;G1T5V3		30000	839917	27.9972			0.188765	0.32572		0	886617	23.23	15.029	36			-809917	-1.58221			A0A5F9C4U8;G1T5V3	99
tr|A0A5F9C4V2|A0A5F9C4V2_RABIT Cathepsin B OS=Oryctolagus cuniculus OX=9986 GN=CTSB PE=3 SV=1;tr|G1TBY1|G1TBY1_RABIT Cathepsin B OS=Oryctolagus cuniculus OX=9986 GN=CTSB PE=3 SV=2;tr|A0A5F9CQV5|A0A5F9CQV5_RABIT Cathepsin B OS=Oryctolagus cuniculus OX=9986	A0A5F9C4V2;G1TBY1;A0A5F9CQV5;A0A5F9CEP9;A0A5F9DK52		14475000	24855500	1.71713			0.158916	0.311416		1709890	10258900	44.566	231.29	242			-10380500	-1.72874			A0A5F9C4V2;G1TBY1;A0A5F9CQV5;A0A5F9CEP9;A0A5F9DK52	100
tr|A0A5F9DEB5|A0A5F9DEB5_RABIT Glycerol-3-phosphate dehydrogenase OS=Oryctolagus cuniculus OX=9986 GN=GPD2 PE=3 SV=1;tr|G1SXW0|G1SXW0_RABIT Glycerol-3-phosphate dehydrogenase OS=Oryctolagus cuniculus OX=9986 GN=GPD2 PE=3 SV=3;tr|A0A5F9C4X3|A0A5F9C4X3_RABIT	A0A5F9DEB5;G1SXW0;A0A5F9C4X3;A0A5F9C7K9;A0A5F9D6B6;A0A5F9CY04;A0A5F9DLD9;A0A5F9CSG1		839567	475283	0.566105			0.689207	0.793466		1402210	429860	80.88	9.9618	18			364283	0.430212			A0A5F9DEB5;G1SXW0;A0A5F9C4X3;A0A5F9C7K9;A0A5F9D6B6;A0A5F9CY04;A0A5F9DLD9	102
tr|A0A5F9CQI6|A0A5F9CQI6_RABIT Erythrocyte membrane protein band 4.1 like 2 OS=Oryctolagus cuniculus OX=9986 GN=EPB41L2 PE=4 SV=1;tr|G1SG55|G1SG55_RABIT Erythrocyte membrane protein band 4.1 like 2 OS=Oryctolagus cuniculus OX=9986 GN=EPB41L2 PE=4 SV=1;tr|A	A0A5F9CQI6;G1SG55;A0A5F9DKZ2;A0A5F9C5N4;A0A5F9CFP4;A0A5F9CHR4;A0A5F9DRR1;A0A5F9C4X6;A0A5F9C654;A0A5F9DE50		30000	632467	21.0822			0.142808	0.311416		0	573222	105.35	70.399	16			-602467	-1.82042			A0A5F9CQI6;G1SG55;A0A5F9DKZ2;A0A5F9C5N4;A0A5F9CFP4;A0A5F9CHR4;A0A5F9DRR1;A0A5F9C4X6;A0A5F9C654;A0A5F9DE50	103
tr|A0A5F9C503|A0A5F9C503_RABIT Heat shock protein 90 alpha family class A member 1 OS=Oryctolagus cuniculus OX=9986 PE=3 SV=1;tr|A0A5F9CS69|A0A5F9CS69_RABIT Heat shock protein 90 alpha family class A member 1 OS=Oryctolagus cuniculus OX=9986 PE=3 SV=1	A0A5F9C503;A0A5F9CS69		7365030	19234700	2.61163			0.0254337	0.119643		1228840	5784640	84.157	107.62	292			-11869600	-3.47646			A0A5F9C503;A0A5F9CS69	104
tr|A0A5F9DAY7|A0A5F9DAY7_RABIT Thioredoxin like 1 OS=Oryctolagus cuniculus OX=9986 GN=TXNL1 PE=4 SV=1;tr|A0A5F9C5Q7|A0A5F9C5Q7_RABIT Thioredoxin like 1 OS=Oryctolagus cuniculus OX=9986 GN=TXNL1 PE=4 SV=1;tr|G1U3B8|G1U3B8_RABIT Thioredoxin like 1 OS=Oryctol	A0A5F9DAY7;A0A5F9C5Q7;G1U3B8;A0A5F9DFU3		1236830	767783	0.620767			0.482332	0.615038		1050050	14251.4	28.211	10.143	25			469050	0.773623			A0A5F9DAY7;A0A5F9C5Q7;G1U3B8;A0A5F9DFU3	120
tr|G1T7H9|G1T7H9_RABIT Complement C1r OS=Oryctolagus cuniculus OX=9986 GN=C1R PE=4 SV=2;tr|A0A5F9C5S0|A0A5F9C5S0_RABIT Complement C1r OS=Oryctolagus cuniculus OX=9986 GN=C1R PE=4 SV=1;tr|A0A5F9CVZ1|A0A5F9CVZ1_RABIT Complement C1r OS=Oryctolagus cuniculus O	G1T7H9;A0A5F9C5S0;A0A5F9CVZ1;A0A5F9DER0		1157970	1778070	1.53551			0.651446	0.768058		1073780	1924030	81.928	123.87	116			-620102	-0.487453			G1T7H9;A0A5F9C5S0;A0A5F9CVZ1;A0A5F9DER0	121
tr|A0A5F9D719|A0A5F9D719_RABIT ATP-citrate synthase OS=Oryctolagus cuniculus OX=9986 GN=ACLY PE=4 SV=1;tr|G1T4Z2|G1T4Z2_RABIT ATP-citrate synthase OS=Oryctolagus cuniculus OX=9986 GN=ACLY PE=3 SV=3;tr|A0A5F9C5S1|A0A5F9C5S1_RABIT ATP-citrate synthase OS=Ory	A0A5F9D719;G1T4Z2;A0A5F9C5S1;A0A5F9C811		30000	2763950	92.1317			0.144134	0.311416		0	2612650	91.144	13.828	20			-2733950	-1.81247			A0A5F9D719;G1T4Z2;A0A5F9C5S1;A0A5F9C811	122
tr|A0A5F9C6N9|A0A5F9C6N9_RABIT Acyl-CoA synthetase family member 2 OS=Oryctolagus cuniculus OX=9986 GN=ACSF2 PE=3 SV=1;tr|A0A5F9DGB6|A0A5F9DGB6_RABIT Acyl-CoA synthetase family member 2 OS=Oryctolagus cuniculus OX=9986 GN=ACSF2 PE=3 SV=1;tr|G1SI37|G1SI37_R	A0A5F9C6N9;A0A5F9DGB6;G1SI37;A0A5F9DNP7		30000	684233	22.8078			0.155734	0.311416		0	648990	63.508	15.904	18			-654233	-1.74604			A0A5F9C6N9;A0A5F9DGB6;G1SI37;A0A5F9DNP7	135
tr|A0A5F9C6Q3|A0A5F9C6Q3_RABIT Transthyretin OS=Oryctolagus cuniculus OX=9986 GN=TTR PE=3 SV=1;tr|G1TDI4|G1TDI4_RABIT Transthyretin OS=Oryctolagus cuniculus OX=9986 GN=TTR PE=3 SV=1	A0A5F9C6Q3;G1TDI4		6288830	13704100	2.17912			0.11932	0.288522		2475620	6009170	13.558	68.987	97			-7415250	-1.9762			A0A5F9C6Q3;G1TDI4	137
tr|A0A5F9C6Y6|A0A5F9C6Y6_RABIT Cysteinylglycine-S-conjugate dipeptidase OS=Oryctolagus cuniculus OX=9986 GN=LAP3 PE=3 SV=1;tr|A0A5F9CCU3|A0A5F9CCU3_RABIT Cysteinylglycine-S-conjugate dipeptidase OS=Oryctolagus cuniculus OX=9986 GN=LAP3 PE=3 SV=1;tr|G1SFP0|	A0A5F9C6Y6;A0A5F9CCU3;G1SFP0		366837	3272530	8.92094			0.149463	0.311416		306599	2808720	51.401	54.686	48			-2905700	-1.78127			A0A5F9C6Y6;A0A5F9CCU3;G1SFP0	142
tr|G1T9M9|G1T9M9_RABIT Heat shock protein family A (Hsp70) member 8 OS=Oryctolagus cuniculus OX=9986 GN=HSPA8 PE=3 SV=2;tr|A0A5F9DUM8|A0A5F9DUM8_RABIT Heat shock protein family A (Hsp70) member 8 OS=Oryctolagus cuniculus OX=9986 GN=HSPA8 PE=3 SV=1;tr|A0A5F	G1T9M9;A0A5F9DUM8;A0A5F9C6Y7;A0A5F9DK98;A0A5F9DTR8		32392700	53645700	1.6561			0.0351776	0.144508		8952420	7625650	70.897	303.48	758			-21253000	-3.13023			G1T9M9;A0A5F9DUM8;A0A5F9C6Y7;A0A5F9DK98;A0A5F9DTR8	143
tr|A0A5F9C720|A0A5F9C720_RABIT Phospholipid transfer protein OS=Oryctolagus cuniculus OX=9986 GN=PLTP PE=3 SV=1;tr|G1SDZ3|G1SDZ3_RABIT Phospholipid transfer protein OS=Oryctolagus cuniculus OX=9986 GN=PLTP PE=3 SV=2;tr|A0A5F9CBC1|A0A5F9CBC1_RABIT Phospholi	A0A5F9C720;G1SDZ3;A0A5F9CBC1;A0A5F9CJ45		30000	3439220	114.641			0.123638	0.295994		0	3035660	68.058	30.018	52			-3409220	-1.94519			A0A5F9C720;G1SDZ3;A0A5F9CBC1;A0A5F9CJ45	145
tr|A0A5F9DH49|A0A5F9DH49_RABIT Lysyl oxidase homolog OS=Oryctolagus cuniculus OX=9986 GN=LOXL2 PE=3 SV=1;tr|A0A5F9C7F3|A0A5F9C7F3_RABIT Lysyl oxidase homolog OS=Oryctolagus cuniculus OX=9986 GN=LOXL2 PE=3 SV=1;tr|A0A5F9CWJ3|A0A5F9CWJ3_RABIT Lysyl oxidase h	A0A5F9DH49;A0A5F9C7F3;A0A5F9CWJ3;G1T7Q2		30000	1928470	64.2823			0.0474149	0.167306		0	1162520	88.509	28.939	22			-1898470	-2.82855			A0A5F9DH49;A0A5F9C7F3;A0A5F9CWJ3;G1T7Q2	148
tr|A0A5F9C7Q2|A0A5F9C7Q2_RABIT WH1 domain-containing protein OS=Oryctolagus cuniculus OX=9986 PE=4 SV=1;tr|G1TYK6|G1TYK6_RABIT WH1 domain-containing protein OS=Oryctolagus cuniculus OX=9986 PE=4 SV=2;tr|G1TJX7|G1TJX7_RABIT WH1 domain-containing protein OS=	A0A5F9C7Q2;G1TYK6;G1TJX7		6917230	4713330	0.68139			0.336865	0.472003		2771650	2139180	16.332	27.937	112			2203900	1.09029			A0A5F9C7Q2;G1TYK6;G1TJX7	151
tr|G1TAF8|G1TAF8_RABIT Stress induced phosphoprotein 1 OS=Oryctolagus cuniculus OX=9986 GN=STIP1 PE=4 SV=2;tr|A0A5F9C7Q4|A0A5F9C7Q4_RABIT Stress induced phosphoprotein 1 OS=Oryctolagus cuniculus OX=9986 GN=STIP1 PE=4 SV=1	G1TAF8;A0A5F9C7Q4		1636670	3646900	2.22824			0.281328	0.413023		2782830	293591	62.538	20.754	60			-2010230	-1.24428			G1TAF8;A0A5F9C7Q4	152
tr|G1SM15|G1SM15_RABIT AP-2 complex subunit mu OS=Oryctolagus cuniculus OX=9986 GN=AP2M1 PE=3 SV=1;tr|A0A5F9C7U7|A0A5F9C7U7_RABIT AP-2 complex subunit mu OS=Oryctolagus cuniculus OX=9986 GN=AP2M1 PE=3 SV=1;tr|G1TZT2|G1TZT2_RABIT AP-2 complex subunit mu OS=	G1SM15;A0A5F9C7U7;G1TZT2		30000	1190520	39.684			0.136088	0.311365		0	1079530	49.654	4.2261	11			-1160520	-1.86198			G1SM15;A0A5F9C7U7;G1TZT2	153
tr|G1U7L4|G1U7L4_RABIT 78 kDa glucose-regulated protein OS=Oryctolagus cuniculus OX=9986 GN=HSPA5 PE=3 SV=2;tr|A0A5F9C804|A0A5F9C804_RABIT 78 kDa glucose-regulated protein OS=Oryctolagus cuniculus OX=9986 GN=HSPA5 PE=3 SV=1	G1U7L4;A0A5F9C804		15198700	20040300	1.31855			0.190056	0.32639		3724300	3798410	71.307	274.37	516			-4841670	-1.57643			G1U7L4;A0A5F9C804	154
tr|A0A5F9C843|A0A5F9C843_RABIT Uridine phosphorylase OS=Oryctolagus cuniculus OX=9986 GN=UPP1 PE=3 SV=1;tr|G1T8C1|G1T8C1_RABIT Uridine phosphorylase OS=Oryctolagus cuniculus OX=9986 GN=UPP1 PE=3 SV=3	A0A5F9C843;G1T8C1		584367	1282370	2.19446			0.484014	0.616096		960191	1241110	37.137	12.219	18			-698000	-0.77045			A0A5F9C843;G1T8C1	155
tr|A0A5F9C870|A0A5F9C870_RABIT Uncharacterized protein OS=Oryctolagus cuniculus OX=9986 PE=3 SV=1;tr|G1ST68|G1ST68_RABIT Uncharacterized protein OS=Oryctolagus cuniculus OX=9986 PE=3 SV=2;tr|A0A5F9CDW9|A0A5F9CDW9_RABIT Uncharacterized protein OS=Oryctolagu	A0A5F9C870;G1ST68;A0A5F9CDW9;A0A5F9DMM0;G1TKV1		1665730	7276130	4.36813			0.0797109	0.220794		1463350	3893660	32.522	225.99	71			-5610400	-2.33618			A0A5F9C870;G1ST68;A0A5F9CDW9;A0A5F9DMM0;G1TKV1	158
tr|A0A5F9C8D3|A0A5F9C8D3_RABIT Cofilin, non-muscle isoform OS=Oryctolagus cuniculus OX=9986 PE=3 SV=1	A0A5F9C8D3		13348700	21359500	1.60012			0.0859656	0.233658		1261710	5987660	17.386	61.361	82			-8010800	-2.26749			A0A5F9C8D3	161
tr|A0A5F9C8F6|A0A5F9C8F6_RABIT Tenascin C OS=Oryctolagus cuniculus OX=9986 GN=TNC PE=3 SV=1;tr|A0A5F9CIF1|A0A5F9CIF1_RABIT Tenascin C OS=Oryctolagus cuniculus OX=9986 GN=TNC PE=3 SV=1;tr|A0A5F9DPN4|A0A5F9DPN4_RABIT Tenascin C OS=Oryctolagus cuniculus OX=99	A0A5F9C8F6;A0A5F9CIF1;A0A5F9DPN4;A0A5F9DIW0;A0A5F9DC52;G1TW43;A0A5F9CFG3;A0A5F9DGM7		30000	4606080	153.536			0.0165296	0.100347		0	1996150	241.24	196.55	256			-4576080	-3.97066			A0A5F9C8F6;A0A5F9CIF1;A0A5F9DPN4;A0A5F9DIW0;A0A5F9DC52;G1TW43;A0A5F9CFG3;A0A5F9DGM7	162
tr|A0A5F9CWM4|A0A5F9CWM4_RABIT Fibulin 2 OS=Oryctolagus cuniculus OX=9986 GN=FBLN2 PE=3 SV=1;tr|A0A5F9DRK9|A0A5F9DRK9_RABIT Fibulin 2 OS=Oryctolagus cuniculus OX=9986 GN=FBLN2 PE=3 SV=1;tr|A0A5F9CD73|A0A5F9CD73_RABIT Fibulin 2 OS=Oryctolagus cuniculus OX=9	A0A5F9CWM4;A0A5F9DRK9;A0A5F9CD73;A0A5F9C8W6;G1SPX1;A0A5F9CZH3;A0A5F9CY56;A0A5F9DE40		30000	1925300	64.1767			0.0205172	0.11023		0	883028	117.55	36.901	51			-1895300	-3.71761			A0A5F9CWM4;A0A5F9DRK9;A0A5F9CD73;A0A5F9C8W6;G1SPX1;A0A5F9CZH3;A0A5F9CY56;A0A5F9DE40	167
tr|A0A5F9C9E8|A0A5F9C9E8_RABIT Hematopoietic cell-specific Lyn substrate 1 OS=Oryctolagus cuniculus OX=9986 GN=HCLS1 PE=4 SV=1;tr|G1T3B6|G1T3B6_RABIT Hematopoietic cell-specific Lyn substrate 1 OS=Oryctolagus cuniculus OX=9986 GN=HCLS1 PE=4 SV=1	A0A5F9C9E8;G1T3B6		2187800	1939800	0.886644			0.893727	0.929084		1909260	2338250	49.716	35.291	42			248000	0.142295			A0A5F9C9E8;G1T3B6	171
tr|A0A5F9D0M4|A0A5F9D0M4_RABIT Endoplasmic reticulum protein 44 OS=Oryctolagus cuniculus OX=9986 GN=ERP44 PE=4 SV=1;tr|A0A5F9C9L9|A0A5F9C9L9_RABIT Endoplasmic reticulum protein 44 OS=Oryctolagus cuniculus OX=9986 GN=ERP44 PE=4 SV=1;tr|G1SLC0|G1SLC0_RABIT E	A0A5F9D0M4;A0A5F9C9L9;G1SLC0;A0A5F9DTT1;A0A5F9DGH4		839200	2387100	2.84449			0.170432	0.31281		1401580	784782	45.991	14.948	18			-1547900	-1.66905			A0A5F9D0M4;A0A5F9C9L9;G1SLC0;A0A5F9DTT1;A0A5F9DGH4	175
tr|G1SLU3|G1SLU3_RABIT LIM and senescent cell antigen-like-containing domain protein OS=Oryctolagus cuniculus OX=9986 PE=4 SV=2;tr|A0A5F9C9S1|A0A5F9C9S1_RABIT LIM and senescent cell antigen-like-containing domain protein OS=Oryctolagus cuniculus OX=9986 PE	G1SLU3;A0A5F9C9S1;U3KNU3		6890930	2137900	0.310248			0.0207661	0.110397		1661870	1476020	41.513	106.7	111			4753030	3.70381			G1SLU3;A0A5F9C9S1;U3KNU3	178
tr|A0A5F9CAG8|A0A5F9CAG8_RABIT Latent transforming growth factor beta binding protein 2 OS=Oryctolagus cuniculus OX=9986 GN=LTBP2 PE=4 SV=1;tr|G1T6Q0|G1T6Q0_RABIT Latent transforming growth factor beta binding protein 2 OS=Oryctolagus cuniculus OX=9986 GN=	A0A5F9CAG8;G1T6Q0		30000	4989080	166.303			0.21909	0.345857		0	5899110	189.42	282.28	248			-4959080	-1.45605			A0A5F9CAG8;G1T6Q0	184
tr|G1T1X2|G1T1X2_RABIT LIM domain containing preferred translocation partner in lipoma OS=Oryctolagus cuniculus OX=9986 GN=LPP PE=4 SV=3;tr|A0A5F9CAK1|A0A5F9CAK1_RABIT LIM domain containing preferred translocation partner in lipoma OS=Oryctolagus cuniculus	G1T1X2;A0A5F9CAK1;A0A5F9DA34		2088300	5406380	2.58889			0.341156	0.476169		3565080	3954680	67.093	172.31	222			-3318080	-1.07939			G1T1X2;A0A5F9CAK1;A0A5F9DA34	185
tr|A0A5F9CAN8|A0A5F9CAN8_RABIT Thymopoietin OS=Oryctolagus cuniculus OX=9986 GN=TMPO PE=3 SV=1;tr|G1T3V5|G1T3V5_RABIT Thymopoietin OS=Oryctolagus cuniculus OX=9986 GN=TMPO PE=3 SV=3;tr|A0A5F9DGP2|A0A5F9DGP2_RABIT Thymopoietin OS=Oryctolagus cuniculus OX=99	A0A5F9CAN8;G1T3V5;A0A5F9DGP2;A0A5F9DLW3;A0A5F9DFF1;A0A5F9CYI2		30000	598033	19.9344			0.192164	0.32845		0	627833	38.994	13.534	21			-568033	-1.56708			A0A5F9CAN8;G1T3V5;A0A5F9DGP2;A0A5F9DLW3;A0A5F9DFF1;A0A5F9CYI2	186
tr|G1SKM9|G1SKM9_RABIT Uncharacterized protein OS=Oryctolagus cuniculus OX=9986 PE=4 SV=2;tr|A0A5F9CAP0|A0A5F9CAP0_RABIT Uncharacterized protein OS=Oryctolagus cuniculus OX=9986 PE=4 SV=1	G1SKM9;A0A5F9CAP0;CON__Q32PI4		4383530	3897420	0.889105			0.873255	0.918894		3843460	3123410	65.184	308.77	132			486117	0.170009			G1SKM9;A0A5F9CAP0	187
tr|A0A5F9CAT7|A0A5F9CAT7_RABIT LIM domain and actin binding 1 OS=Oryctolagus cuniculus OX=9986 GN=LIMA1 PE=4 SV=1;tr|A0A5F9D7T6|A0A5F9D7T6_RABIT LIM domain and actin binding 1 OS=Oryctolagus cuniculus OX=9986 GN=LIMA1 PE=4 SV=1;tr|G1T473|G1T473_RABIT LIM d	A0A5F9CAT7;A0A5F9D7T6;G1T473		30000	430945	14.3648			0.193295	0.329604		0	444566	78.037	16.639	15			-400945	-1.5621			A0A5F9CAT7;A0A5F9D7T6;G1T473	189
tr|A0A5F9CAX1|A0A5F9CAX1_RABIT Biliverdin reductase B OS=Oryctolagus cuniculus OX=9986 PE=4 SV=1;tr|A0A5F9CSV5|A0A5F9CSV5_RABIT Biliverdin reductase B OS=Oryctolagus cuniculus OX=9986 PE=4 SV=1;tr|A0A5F9CKK9|A0A5F9CKK9_RABIT Biliverdin reductase B OS=Oryct	A0A5F9CAX1;A0A5F9CSV5;A0A5F9CKK9;G1SIB6;A0A5F9DBL7		12324100	12886400	1.04563			0.86981	0.918894		2292740	5082000	28.225	80.374	182			-562300	-0.174689			A0A5F9CAX1;A0A5F9CSV5;A0A5F9CKK9;G1SIB6;A0A5F9DBL7	194
tr|A0A5F9CNR1|A0A5F9CNR1_RABIT Glutathione peroxidase OS=Oryctolagus cuniculus OX=9986 PE=3 SV=1;tr|A0A5F9CB17|A0A5F9CB17_RABIT Glutathione peroxidase OS=Oryctolagus cuniculus OX=9986 PE=3 SV=1;tr|A0A5F9D3E9|A0A5F9D3E9_RABIT Glutathione peroxidase OS=Oryct	A0A5F9CNR1;A0A5F9CB17;A0A5F9D3E9		8118700	4320950	0.532222			0.0804422	0.220794		1133330	2588520	23.298	28.368	241			3797750	2.32784			A0A5F9CNR1;A0A5F9CB17;A0A5F9D3E9	195
tr|A0A5F9CB66|A0A5F9CB66_RABIT Septin OS=Oryctolagus cuniculus OX=9986 GN=SEPTIN11 PE=3 SV=1;tr|G1SF47|G1SF47_RABIT Septin OS=Oryctolagus cuniculus OX=9986 GN=SEPTIN11 PE=3 SV=3;tr|A0A5F9CUY1|A0A5F9CUY1_RABIT Septin OS=Oryctolagus cuniculus OX=9986 GN=SEPT	A0A5F9CB66;G1SF47;A0A5F9CUY1;A0A5F9DBQ9;A0A5F9CDW3;A0A5F9DLN6;A0A5F9CQ37;A0A5F9CT31		2371270	3946670	1.66437			0.37729	0.512704		2035090	1850010	49.35	155.45	56			-1575400	-0.992137			A0A5F9CB66;G1SF47;A0A5F9CUY1;A0A5F9DBQ9;A0A5F9CDW3;A0A5F9DLN6;A0A5F9CQ37;A0A5F9CT31	198
tr|A0A5F9DHY5|A0A5F9DHY5_RABIT SEC31 homolog A, COPII coat complex component OS=Oryctolagus cuniculus OX=9986 GN=SEC31A PE=3 SV=1;tr|G1T8D4|G1T8D4_RABIT SEC31 homolog A, COPII coat complex component OS=Oryctolagus cuniculus OX=9986 GN=SEC31A PE=3 SV=2;tr|A	A0A5F9DHY5;G1T8D4;A0A5F9CNN6;A0A5F9CBB8;U3KNE3;A0A5F9CU02;A0A5F9D2C8		30000	875517	29.1839			0.188279	0.32566		0	924313	124.61	10.594	15			-845517	-1.5844			A0A5F9DHY5;G1T8D4;A0A5F9CNN6;A0A5F9CBB8;U3KNE3;A0A5F9CU02;A0A5F9D2C8	199
tr|A0A5F9CBD9|A0A5F9CBD9_RABIT Serine/threonine-protein phosphatase OS=Oryctolagus cuniculus OX=9986 GN=PPP1CB PE=3 SV=1;tr|A0A5F9DVN2|A0A5F9DVN2_RABIT Serine/threonine-protein phosphatase OS=Oryctolagus cuniculus OX=9986 GN=PPP1CB PE=3 SV=1;tr|A0A5F9D840|	A0A5F9CBD9;A0A5F9DVN2;A0A5F9D840;G1SEK1;A0A5F9DKS8		1589400	3344200	2.10406			0.112693	0.278079		1473980	278286	36.76	47.658	65			-1754800	-2.02625			A0A5F9CBD9;A0A5F9DVN2;A0A5F9D840;G1SEK1;A0A5F9DKS8	201
tr|G1SKD9|G1SKD9_RABIT Succinate--CoA ligase [ADP/GDP-forming] subunit alpha, mitochondrial OS=Oryctolagus cuniculus OX=9986 GN=SUCLG1 PE=3 SV=1;tr|A0A5F9CBK9|A0A5F9CBK9_RABIT Succinate--CoA ligase [ADP/GDP-forming] subunit alpha, mitochondrial OS=Oryctola	G1SKD9;A0A5F9CBK9;A0A5F9D3I3		2326170	1551620	0.667028			0.628222	0.74582		2026570	1567700	36.223	9.992	17			774550	0.523606			G1SKD9;A0A5F9CBK9;A0A5F9D3I3	205
tr|A0A5F9CBL0|A0A5F9CBL0_RABIT Tubulin alpha chain OS=Oryctolagus cuniculus OX=9986 PE=3 SV=1;tr|G1SL10|G1SL10_RABIT Tubulin alpha chain OS=Oryctolagus cuniculus OX=9986 PE=3 SV=2;tr|G1TNS4|G1TNS4_RABIT Tubulin alpha chain OS=Oryctolagus cuniculus OX=9986	A0A5F9CBL0;G1SL10;G1TNS4;G1TKC3;A0A5F9CXK7;A0A5F9DP07;G1T5W0;G1T9S9;A0A5F9CHH2;A0A5F9D321;G1T8U4		21721000	25186300	1.15954			0.472209	0.607486		5744210	4930070	50.151	86.184	151			-3465330	-0.792908			A0A5F9CBL0;G1SL10;G1TNS4;G1TKC3	206
tr|A0A5F9D0T9|A0A5F9D0T9_RABIT Thrombospondin 4 OS=Oryctolagus cuniculus OX=9986 GN=THBS4 PE=3 SV=1;tr|A0A5F9CBT1|A0A5F9CBT1_RABIT Thrombospondin 4 OS=Oryctolagus cuniculus OX=9986 GN=THBS4 PE=3 SV=1;tr|G1SWV4|G1SWV4_RABIT Thrombospondin 4 OS=Oryctolagus c	A0A5F9D0T9;A0A5F9CBT1;G1SWV4		1126270	2265000	2.01106			0.398958	0.534161		1898790	875700	102.49	89.549	61			-1138730	-0.943257			A0A5F9D0T9;A0A5F9CBT1;G1SWV4	209
tr|A0A5F9D4T5|A0A5F9D4T5_RABIT Collagen type XI alpha 1 chain OS=Oryctolagus cuniculus OX=9986 GN=COL11A1 PE=4 SV=1;tr|A0A5F9CQR5|A0A5F9CQR5_RABIT Collagen type XI alpha 1 chain OS=Oryctolagus cuniculus OX=9986 GN=COL11A1 PE=4 SV=1;tr|A0A5F9DNW9|A0A5F9DNW9	A0A5F9D4T5;A0A5F9CQR5;A0A5F9DNW9;G1T5B6;A0A5F9CC61;A0A5F9CG81		30000	13443700	448.123			0.0567754	0.184075		0	8755740	167.59	14.164	17			-13413700	-2.65348			A0A5F9D4T5;A0A5F9CQR5;A0A5F9DNW9;G1T5B6;A0A5F9CC61;A0A5F9CG81	214
tr|A0A5F9CD26|A0A5F9CD26_RABIT Haptoglobin OS=Oryctolagus cuniculus OX=9986 PE=3 SV=1;tr|G1SWF6|G1SWF6_RABIT Haptoglobin OS=Oryctolagus cuniculus OX=9986 PE=3 SV=1;tr|A0A5F9DAR9|A0A5F9DAR9_RABIT Haptoglobin OS=Oryctolagus cuniculus OX=9986 PE=3 SV=1;tr|A0A	A0A5F9CD26;G1SWF6;A0A5F9DAR9;A0A5F9DH18;A0A5F9DQK4		69454000	76256300	1.09794			0.842107	0.90199		53585200	14238800	38.723	323.31	598			-6802330	-0.2125			A0A5F9CD26;G1SWF6;A0A5F9DAR9;A0A5F9DH18;A0A5F9DQK4	222
tr|A0A5F9CDB7|A0A5F9CDB7_RABIT Gal_mutarotas_2 domain-containing protein OS=Oryctolagus cuniculus OX=9986 PE=3 SV=1;tr|A0A5F9D3N8|A0A5F9D3N8_RABIT Gal_mutarotas_2 domain-containing protein OS=Oryctolagus cuniculus OX=9986 PE=3 SV=1;tr|G1TDC3|G1TDC3_RABIT G	A0A5F9CDB7;A0A5F9D3N8;G1TDC3;A0A5F9CWY6		1763970	2629420	1.49063			0.403699	0.539508		1510300	548676	96.77	39.126	53			-865450	-0.932866			A0A5F9CDB7;A0A5F9D3N8;G1TDC3	224
tr|A0A5F9CID6|A0A5F9CID6_RABIT Calpain inhibitor OS=Oryctolagus cuniculus OX=9986 GN=CAST PE=3 SV=1;tr|A0A5F9D356|A0A5F9D356_RABIT Calpain inhibitor OS=Oryctolagus cuniculus OX=9986 GN=CAST PE=3 SV=1;tr|A0A5F9D2K1|A0A5F9D2K1_RABIT Calpain inhibitor OS=Oryc	A0A5F9CID6;A0A5F9D356;A0A5F9D2K1;A0A5F9DLM9;A0A5F9D159;A0A5F9CDD9;A0A5F9DTJ3;G1STV0;A0A5F9DS37;A0A5F9DP86		30000	1252480	41.7493			0.181086	0.31967		0	1309090	78.391	15.123	21			-1222480	-1.61746			A0A5F9CID6;A0A5F9D356;A0A5F9D2K1;A0A5F9DLM9;A0A5F9D159;A0A5F9CDD9;A0A5F9DTJ3;G1STV0;A0A5F9DS37;A0A5F9DP86	226
tr|G1T0H8|G1T0H8_RABIT ATP-dependent 6-phosphofructokinase OS=Oryctolagus cuniculus OX=9986 GN=PFKP PE=3 SV=1;tr|A0A5F9DEW4|A0A5F9DEW4_RABIT ATP-dependent 6-phosphofructokinase OS=Oryctolagus cuniculus OX=9986 GN=PFKP PE=3 SV=1;tr|A0A5F9CEN0|A0A5F9CEN0_RAB	G1T0H8;A0A5F9DEW4;A0A5F9CEN0;A0A5F9DJ93;U3KNG6		30000	806448	26.8816			0.0400064	0.151013		0	448527	86.433	88.139	19			-776448	-2.99837			G1T0H8;A0A5F9DEW4;A0A5F9CEN0;A0A5F9DJ93;U3KNG6	235
tr|G1T6B8|G1T6B8_RABIT 1,4-beta-N-acetylmuramidase C OS=Oryctolagus cuniculus OX=9986 GN=LYZ PE=3 SV=1;tr|G1T1H6|G1T1H6_RABIT 1,4-beta-N-acetylmuramidase C OS=Oryctolagus cuniculus OX=9986 GN=LYZ PE=3 SV=1;tr|A0A5F9CES3|A0A5F9CES3_RABIT 1,4-beta-N-acetylmu	G1T6B8;G1T1H6;A0A5F9CES3;A0A5F9DTX2		40424700	31822200	0.787197			0.755429	0.844166		35824300	26671700	16.525	34.065	107			8602500	0.333611			G1T6B8;G1T1H6;A0A5F9CES3	237
tr|G1SFS8|G1SFS8_RABIT Staphylococcal nuclease domain-containing protein OS=Oryctolagus cuniculus OX=9986 GN=SND1 PE=4 SV=3;tr|A0A5F9CWF0|A0A5F9CWF0_RABIT Staphylococcal nuclease domain-containing protein 1 OS=Oryctolagus cuniculus OX=9986 GN=SND1 PE=4 SV=	G1SFS8;A0A5F9CWF0;A0A5F9CPQ6;A0A5F9CF82;A0A5F9D9Z0;A0A5F9CPZ9;A0A5F9DFD8		738700	3800400	5.14471			0.0923654	0.244956		1227500	2070960	104.87	28.232	36			-3061700	-2.20279			G1SFS8;A0A5F9CWF0;A0A5F9CPQ6;A0A5F9CF82;A0A5F9D9Z0;A0A5F9CPZ9;A0A5F9DFD8	242
tr|G1TEV5|G1TEV5_RABIT Ribosomal_L23eN domain-containing protein OS=Oryctolagus cuniculus OX=9986 PE=3 SV=1;tr|A0A5F9CWX6|A0A5F9CWX6_RABIT Ribosomal_L23eN domain-containing protein OS=Oryctolagus cuniculus OX=9986 PE=3 SV=1;tr|A0A5F9CF91|A0A5F9CF91_RABIT R	G1TEV5;A0A5F9CWX6;A0A5F9CF91;G1U5S9;G1U7T5;G1TJT7;G1SE76;G1TIJ9;G1TRP8;G1TEW2;G1U8T8;G1TUP9;G1T638;G1TY70;G1TJX1;G1TF04;G1TPQ9;G1TM80;A0A5F9CPF0;G1TIW2		30000	951800	31.7267			0.118274	0.286954		0	804786	21.497	3.4277	14			-921800	-1.98389			G1TEV5;A0A5F9CWX6;A0A5F9CF91;G1U5S9;G1U7T5;G1TJT7;G1SE76;G1TIJ9;G1TRP8;G1TEW2;G1U8T8;G1TUP9;G1T638;G1TY70;G1TJX1;G1TF04;G1TPQ9;G1TM80;A0A5F9CPF0;G1TIW2	243
tr|A0A5F9CYZ9|A0A5F9CYZ9_RABIT Legumain OS=Oryctolagus cuniculus OX=9986 GN=LGMN PE=3 SV=1;tr|A0A5F9CFH5|A0A5F9CFH5_RABIT Asparaginyl endopeptidase OS=Oryctolagus cuniculus OX=9986 GN=LGMN PE=3 SV=1;tr|G1SPJ6|G1SPJ6_RABIT Asparaginyl endopeptidase OS=Oryct	A0A5F9CYZ9;A0A5F9CFH5;G1SPJ6		30000	4798770	159.959			0.0951984	0.248478		0	3796320	41.614	4.1861	13			-4768770	-2.17573			A0A5F9CYZ9;A0A5F9CFH5;G1SPJ6	246
tr|A0A5F9CKY2|A0A5F9CKY2_RABIT Sm domain-containing protein OS=Oryctolagus cuniculus OX=9986 PE=4 SV=1;tr|A0A5F9CFK1|A0A5F9CFK1_RABIT Small nuclear ribonucleoprotein-associated protein OS=Oryctolagus cuniculus OX=9986 PE=3 SV=1;tr|G1U7T7|G1U7T7_RABIT Small	A0A5F9CKY2;A0A5F9CFK1;G1U7T7;A0A5F9DNW8;G1T6M4;G1SJW7;G1TPR7;G1TGF3		30000	1878730	62.6243			0.0343419	0.141881		0	1014860	10.407	4.4287	13			-1848730	-3.1552			A0A5F9CKY2;A0A5F9CFK1;G1U7T7;A0A5F9DNW8;G1T6M4;G1SJW7;G1TPR7;G1TGF3	247
tr|A0A5F9CFP1|A0A5F9CFP1_RABIT Alpha-1B-glycoprotein OS=Oryctolagus cuniculus OX=9986 GN=A1BG PE=4 SV=1;tr|A0A5F9DHC7|A0A5F9DHC7_RABIT Alpha-1B-glycoprotein OS=Oryctolagus cuniculus OX=9986 GN=A1BG PE=4 SV=1;tr|G1SYM4|G1SYM4_RABIT Alpha-1B-glycoprotein OS=	A0A5F9CFP1;A0A5F9DHC7;G1SYM4;CON__Q2KJF1		15198700	11406500	0.750492			0.435638	0.572666		6168960	4421560	53.137	212.37	401			3792180	0.865396			A0A5F9CFP1;A0A5F9DHC7;G1SYM4	248
tr|A0A5F9DVP3|A0A5F9DVP3_RABIT Collagen type XIV alpha 1 chain OS=Oryctolagus cuniculus OX=9986 GN=COL14A1 PE=4 SV=1;tr|A0A5F9CFU1|A0A5F9CFU1_RABIT Collagen type XIV alpha 1 chain OS=Oryctolagus cuniculus OX=9986 GN=COL14A1 PE=4 SV=1;tr|G1T933|G1T933_RABIT	A0A5F9DVP3;A0A5F9CFU1;G1T933		30000	26431500	881.05			0.0703973	0.206899		0	18660000	181.26	323.31	719			-26401500	-2.45063			A0A5F9DVP3;A0A5F9CFU1;G1T933	249
tr|A0A5F9CFW2|A0A5F9CFW2_RABIT Dolichyl-diphosphooligosaccharide--protein glycosyltransferase subunit 1 OS=Oryctolagus cuniculus OX=9986 GN=RPN1 PE=3 SV=1;tr|G1T0L9|G1T0L9_RABIT Dolichyl-diphosphooligosaccharide--protein glycosyltransferase subunit 1 OS=Or	A0A5F9CFW2;G1T0L9		30000	3862120	128.737			0.0486349	0.170149		0	2367500	63.912	12.754	33			-3832120	-2.80356			A0A5F9CFW2;G1T0L9	252
tr|A0A5F9DHB5|A0A5F9DHB5_RABIT Cathepsin C OS=Oryctolagus cuniculus OX=9986 GN=CTSC PE=3 SV=1;tr|A0A5F9CG27|A0A5F9CG27_RABIT Cathepsin C OS=Oryctolagus cuniculus OX=9986 GN=CTSC PE=3 SV=1;tr|G1T7L0|G1T7L0_RABIT Cathepsin C OS=Oryctolagus cuniculus OX=9986	A0A5F9DHB5;A0A5F9CG27;G1T7L0;A0A5F9DNX4		1555770	1920650	1.23453			0.783293	0.870517		1339910	1679770	50.785	57.093	72			-364883	-0.294127			A0A5F9DHB5;A0A5F9CG27;G1T7L0;A0A5F9DNX4	257
tr|A0A5F9DT67|A0A5F9DT67_RABIT SERPIN domain-containing protein OS=Oryctolagus cuniculus OX=9986 GN=SERPINA1 PE=3 SV=1;tr|A0A5F9CIY6|A0A5F9CIY6_RABIT SERPIN domain-containing protein OS=Oryctolagus cuniculus OX=9986 GN=SERPINA1 PE=3 SV=1;tr|A0A5F9CG30|A0A5	A0A5F9DT67;A0A5F9CIY6;A0A5F9CG30		18258700	31190200	1.70824			0.246628	0.375393		6396380	15230400	45.678	239.5	165			-12931500	-1.35589			A0A5F9DT67;A0A5F9CIY6;A0A5F9CG30	258
tr|A0A5F9CGE5|A0A5F9CGE5_RABIT Protein transport protein SEC23 OS=Oryctolagus cuniculus OX=9986 GN=SEC23A PE=3 SV=1;tr|G1SY70|G1SY70_RABIT Protein transport protein SEC23 OS=Oryctolagus cuniculus OX=9986 GN=SEC23A PE=3 SV=1	A0A5F9CGE5;G1SY70		30000	778567	25.9522			0.141502	0.311416		0	709148	82.992	13.552	11			-748567	-1.82833			A0A5F9CGE5;G1SY70	261
tr|G1TD51|G1TD51_RABIT Histone H4 OS=Oryctolagus cuniculus OX=9986 PE=3 SV=2;tr|A0A5F9CMH5|A0A5F9CMH5_RABIT Histone H4 OS=Oryctolagus cuniculus OX=9986 PE=3 SV=1;tr|A0A5F9CGP0|A0A5F9CGP0_RABIT Histone H4 OS=Oryctolagus cuniculus OX=9986 PE=3 SV=1	G1TD51;A0A5F9CMH5;A0A5F9CGP0;A0A5F9CW93;G1TFJ3		27655500	56248000	2.03388			0.359276	0.495392		33614000	34075100	11.367	33.351	187			-28592500	-1.03466			G1TD51;A0A5F9CMH5;A0A5F9CGP0	265
tr|A0A5F9CGR4|A0A5F9CGR4_RABIT Nidogen 1 OS=Oryctolagus cuniculus OX=9986 PE=4 SV=1;tr|G1TAQ7|G1TAQ7_RABIT Nidogen 1 OS=Oryctolagus cuniculus OX=9986 PE=4 SV=2;tr|A0A5F9D681|A0A5F9D681_RABIT Nidogen 1 OS=Oryctolagus cuniculus OX=9986 PE=4 SV=1;tr|A0A5F9DJC	A0A5F9CGR4;G1TAQ7;A0A5F9D681;A0A5F9DJC5		924933	4560140	4.93024			0.336731	0.472003		782414	5719880	107.01	49.11	144			-3635210	-1.09063			A0A5F9CGR4;G1TAQ7;A0A5F9D681;A0A5F9DJC5	266
tr|A0A5F9CGS1|A0A5F9CGS1_RABIT Succinyl-CoA:3-ketoacid-coenzyme A transferase OS=Oryctolagus cuniculus OX=9986 GN=OXCT1 PE=3 SV=1;tr|A0A5F9DBK0|A0A5F9DBK0_RABIT Succinyl-CoA:3-ketoacid-coenzyme A transferase OS=Oryctolagus cuniculus OX=9986 GN=OXCT1 PE=3 S	A0A5F9CGS1;A0A5F9DBK0;A0A5F9D0E7;G1SWU1;A0A5F9D791;A0A5F9CD33;A0A5F9DIG3		2232030	1070750	0.47972			0.0474381	0.167306		509087	496666	51.921	18.598	84			1161280	2.82806			A0A5F9CGS1;A0A5F9DBK0;A0A5F9D0E7;G1SWU1;A0A5F9D791;A0A5F9CD33	267
tr|A0A5F9CGT7|A0A5F9CGT7_RABIT Heat shock protein HSP 90-beta OS=Oryctolagus cuniculus OX=9986 PE=3 SV=1;tr|G1T464|G1T464_RABIT HATPase_c domain-containing protein OS=Oryctolagus cuniculus OX=9986 PE=3 SV=2	A0A5F9CGT7;G1T464;G1SWK6		4148330	9332330	2.24966			0.0215123	0.112528		327640	2428870	80.46	266.68	185			-5184000	-3.66359			A0A5F9CGT7;G1T464	268
tr|G1TD60|G1TD60_RABIT Complement component C8 alpha chain OS=Oryctolagus cuniculus OX=9986 GN=C8A PE=3 SV=1;tr|A0A5F9CGU8|A0A5F9CGU8_RABIT Complement component C8 alpha chain OS=Oryctolagus cuniculus OX=9986 GN=C8A PE=3 SV=1;tr|A0A5F9CKQ3|A0A5F9CKQ3_RABIT	G1TD60;A0A5F9CGU8;A0A5F9CKQ3;A0A5F9DH14		3284370	4403080	1.34062			0.413269	0.551279		1060670	1840410	65.31	323.31	178			-1118720	-0.912199			G1TD60;A0A5F9CGU8;A0A5F9CKQ3;A0A5F9DH14	269
tr|A0A5F9CGX5|A0A5F9CGX5_RABIT Twinfilin actin binding protein 2 OS=Oryctolagus cuniculus OX=9986 GN=TWF2 PE=3 SV=1;tr|G1TX74|G1TX74_RABIT Twinfilin actin binding protein 2 OS=Oryctolagus cuniculus OX=9986 GN=TWF2 PE=3 SV=2	A0A5F9CGX5;G1TX74		30000	1036580	34.5527			0.195147	0.330925		0	1121900	29.103	35.953	46			-1006580	-1.55402			A0A5F9CGX5;G1TX74	272
tr|U3KN03|U3KN03_RABIT Signal transducer and activator of transcription OS=Oryctolagus cuniculus OX=9986 GN=STAT1 PE=3 SV=2;tr|G1SHL8|G1SHL8_RABIT Signal transducer and activator of transcription OS=Oryctolagus cuniculus OX=9986 GN=STAT1 PE=3 SV=2;tr|A0A5F	U3KN03;G1SHL8;A0A5F9CH57;A0A5F9CRB7;A0A5F9D1I0;A0A5F9CKN5;A0A5F9D806;A0A5F9DMP7		30000	571545	19.0515			0.175131	0.315235		0	569894	83.4	11.949	11			-541545	-1.64589			U3KN03;G1SHL8;A0A5F9CH57;A0A5F9CRB7;A0A5F9D1I0;A0A5F9CKN5;A0A5F9D806	273
tr|A0A5F9CHF0|A0A5F9CHF0_RABIT Kininogen 1 OS=Oryctolagus cuniculus OX=9986 GN=KNG1 PE=4 SV=1	A0A5F9CHF0		9598300	9307950	0.96975			0.92787	0.948869		3270180	4067470	70.169	214.29	601			290350	0.0963588			A0A5F9CHF0	276
tr|A0A5F9CHK2|A0A5F9CHK2_RABIT Testin OS=Oryctolagus cuniculus OX=9986 GN=TES PE=3 SV=1;tr|A0A5F9DKV4|A0A5F9DKV4_RABIT Testin OS=Oryctolagus cuniculus OX=9986 GN=TES PE=3 SV=1;tr|G1SV99|G1SV99_RABIT Testin OS=Oryctolagus cuniculus OX=9986 GN=TES PE=3 SV=2;	A0A5F9CHK2;A0A5F9DKV4;G1SV99;A0A5F9D244;A0A5F9C1Z2		30000	691367	23.0456			0.168026	0.31281		0	681388	45.983	6.6513	13			-661367	-1.68116			A0A5F9CHK2;A0A5F9DKV4;G1SV99;A0A5F9D244;A0A5F9C1Z2	279
tr|G1TRK9|G1TRK9_RABIT Uncharacterized protein OS=Oryctolagus cuniculus OX=9986 PE=4 SV=2;tr|A0A5F9CWJ0|A0A5F9CWJ0_RABIT Ig-like domain-containing protein OS=Oryctolagus cuniculus OX=9986 PE=4 SV=1;tr|A0A5F9CHU5|A0A5F9CHU5_RABIT Uncharacterized protein OS=	G1TRK9;A0A5F9CWJ0;A0A5F9CHU5;G1TSF1;G1TLH9;G1TWP5;G1TW88;A0A5F9DIY7;A0A5F9C1B3;A0A5F9CEN6		17087800	13250400	0.77543			0.634047	0.751502		12129800	4447290	24.352	46.536	122			3837400	0.514464			G1TRK9;A0A5F9CWJ0;A0A5F9CHU5;G1TSF1;G1TLH9	281
tr|A0A5F9CI49|A0A5F9CI49_RABIT Major histocompatibility complex, class II, DR alpha OS=Oryctolagus cuniculus OX=9986 GN=HLA-DRA PE=3 SV=1;tr|Q30847|Q30847_RABIT Integral membrane protein OS=Oryctolagus cuniculus OX=9986 GN=RLA-DR-alpha PE=3 SV=1	A0A5F9CI49;Q30847		30000	2255650	75.1883			0.258393	0.389454		0	2928320	27.553	7.6667	16			-2225650	-1.31643			A0A5F9CI49;Q30847	284
tr|G1TSS7|G1TSS7_RABIT Integrin beta OS=Oryctolagus cuniculus OX=9986 PE=3 SV=2;tr|A0A5F9CI63|A0A5F9CI63_RABIT Integrin beta OS=Oryctolagus cuniculus OX=9986 PE=3 SV=1;tr|A0A5F9CTL5|A0A5F9CTL5_RABIT Integrin beta OS=Oryctolagus cuniculus OX=9986 PE=3 SV=1;	G1TSS7;A0A5F9CI63;A0A5F9CTL5;A0A5F9CHW0		12361200	2491510	0.201559			0.0316102	0.135232		5135140	1196650	82.331	134.44	235			9869720	3.24213			G1TSS7;A0A5F9CI63;A0A5F9CTL5;A0A5F9CHW0	285
tr|G1SJX3|G1SJX3_RABIT Ceruloplasmin OS=Oryctolagus cuniculus OX=9986 GN=CP PE=3 SV=1;tr|U3KMC6|U3KMC6_RABIT Ceruloplasmin OS=Oryctolagus cuniculus OX=9986 GN=CP PE=3 SV=1;tr|A0A5F9CI66|A0A5F9CI66_RABIT Ceruloplasmin OS=Oryctolagus cuniculus OX=9986 GN=CP	G1SJX3;U3KMC6;A0A5F9CI66;A0A5F9D4T2;CON__ENSEMBL:ENSBTAP00000031900		13573000	15962900	1.17608			0.662932	0.774314		3840060	7929310	121.19	323.31	988			-2389930	-0.46985			G1SJX3;U3KMC6;A0A5F9CI66;A0A5F9D4T2	286
tr|A0A5F9CI85|A0A5F9CI85_RABIT RNA helicase OS=Oryctolagus cuniculus OX=9986 GN=DDX39B PE=4 SV=1;tr|G1U7I9|G1U7I9_RABIT RNA helicase OS=Oryctolagus cuniculus OX=9986 GN=DDX39B PE=4 SV=2	A0A5F9CI85;G1U7I9		30000	1276420	42.5473			0.202633	0.33679		0	1418310	48.873	8.2521	50			-1246420	-1.52213			A0A5F9CI85;G1U7I9	287
tr|A0A5F9CIC7|A0A5F9CIC7_RABIT Uncharacterized protein OS=Oryctolagus cuniculus OX=9986 PE=4 SV=1;tr|A0A5F9CVM1|A0A5F9CVM1_RABIT Uncharacterized protein OS=Oryctolagus cuniculus OX=9986 PE=4 SV=1;tr|G1T9I4|G1T9I4_RABIT Uncharacterized protein OS=Oryctolagu	A0A5F9CIC7;A0A5F9CVM1;G1T9I4		3636200	4040170	1.1111			0.866001	0.918532		3127890	2312730	17.532	14.149	43			-403967	-0.179867			A0A5F9CIC7;A0A5F9CVM1;G1T9I4	290
tr|A0A5F9CIE1|A0A5F9CIE1_RABIT Calmodulin OS=Oryctolagus cuniculus OX=9986 GN=CALM2 PE=4 SV=1	A0A5F9CIE1		6558000	13280100	2.02502			0.0216339	0.112528		967367	3033050	9.3542	148.52	144			-6722070	-3.65718			A0A5F9CIE1	292
tr|G1SYA5|G1SYA5_RABIT S-formylglutathione hydrolase OS=Oryctolagus cuniculus OX=9986 PE=3 SV=2;tr|A0A5F9CMB3|A0A5F9CMB3_RABIT S-formylglutathione hydrolase OS=Oryctolagus cuniculus OX=9986 PE=3 SV=1;tr|A0A5F9CIR3|A0A5F9CIR3_RABIT S-formylglutathione hydro	G1SYA5;A0A5F9CMB3;A0A5F9CIR3;A0A5F9DTG9;A0A5F9C3S2		831533	825300	0.992504			0.992711	0.992711		709813	854464	32.368	22.388	53			6233.33	0.00971926			G1SYA5;A0A5F9CMB3;A0A5F9CIR3;A0A5F9DTG9	294
tr|A0A5F9DK46|A0A5F9DK46_RABIT Protein-tyrosine-phosphatase OS=Oryctolagus cuniculus OX=9986 GN=PTPRC PE=4 SV=1;tr|A0A5F9D6B0|A0A5F9D6B0_RABIT Protein-tyrosine-phosphatase OS=Oryctolagus cuniculus OX=9986 GN=PTPRC PE=4 SV=1;tr|A0A5F9CJC5|A0A5F9CJC5_RABIT P	A0A5F9DK46;A0A5F9D6B0;A0A5F9CJC5;A0A5F9DV30;A0A5F9CZB2;G1T2D8;A0A5F9D8I3;A0A5F9C439		30000	2174000	72.4667			0.0412884	0.153379		0	1251830	128.49	25.485	44			-2144000	-2.96647			A0A5F9DK46;A0A5F9D6B0;A0A5F9CJC5;A0A5F9DV30;A0A5F9CZB2;G1T2D8;A0A5F9D8I3;A0A5F9C439	302
tr|G1T916|G1T916_RABIT Eukaryotic translation initiation factor 5A OS=Oryctolagus cuniculus OX=9986 PE=3 SV=2;tr|A0A5F9CJD6|A0A5F9CJD6_RABIT Eukaryotic translation initiation factor 5A OS=Oryctolagus cuniculus OX=9986 PE=3 SV=1	G1T916;A0A5F9CJD6		5739730	7527020	1.31139			0.199435	0.334189		1244430	1585990	15.552	48.298	94			-1787280	-1.5356			G1T916;A0A5F9CJD6	304
tr|A0A5F9CJQ2|A0A5F9CJQ2_RABIT Caspase recruitment domain family member 6 OS=Oryctolagus cuniculus OX=9986 GN=CARD6 PE=3 SV=1;tr|G1SNT3|G1SNT3_RABIT Caspase recruitment domain family member 6 OS=Oryctolagus cuniculus OX=9986 GN=CARD6 PE=3 SV=2;tr|A0A5F9DPA	A0A5F9CJQ2;G1SNT3;A0A5F9DPA2;G1SMH2;CON__Q29RQ1		2144090	2972730	1.38648			0.67867	0.785085		2868530	1458410	91.733	250.68	207			-828638	-0.446007			A0A5F9CJQ2;G1SNT3;A0A5F9DPA2;G1SMH2	305
tr|A0A5F9CJW0|A0A5F9CJW0_RABIT Fibronectin OS=Oryctolagus cuniculus OX=9986 GN=FN1 PE=4 SV=1	A0A5F9CJW0		153587000	331387000	2.15765			0.0371579	0.149251		93972800	34745600	257.58	323.31	5048			-177800000	-3.07372			A0A5F9CJW0	308
tr|A0A5F9CJZ7|A0A5F9CJZ7_RABIT F-actin-capping protein subunit beta OS=Oryctolagus cuniculus OX=9986 PE=3 SV=1	A0A5F9CJZ7;A0A5F9DG71		3513230	5103270	1.45259			0.0342067	0.141881		762364	422716	31.219	41.324	178			-1590030	-3.15931			A0A5F9CJZ7	309
tr|A0A5F9CKC8|A0A5F9CKC8_RABIT Fibronectin OS=Oryctolagus cuniculus OX=9986 GN=FN1 PE=4 SV=1	A0A5F9CKC8		3706330	5316670	1.43448			0.745993	0.836325		6367600	4900730	249.64	133.92	128			-1610330	-0.347123			A0A5F9CKC8	313
tr|A0A5F9CKE3|A0A5F9CKE3_RABIT Ferritin OS=Oryctolagus cuniculus OX=9986 PE=3 SV=1;tr|A0A5F9DNH1|A0A5F9DNH1_RABIT Ferritin OS=Oryctolagus cuniculus OX=9986 PE=3 SV=1;tr|G1T6Q8|G1T6Q8_RABIT Ferritin OS=Oryctolagus cuniculus OX=9986 PE=3 SV=2	A0A5F9CKE3;A0A5F9DNH1;G1T6Q8;A0A5F9CUL2;A0A5F9CGZ7		17440000	9993380	0.573015			0.0384192	0.150146		2361860	3525300	28.041	12.781	25			7446620	3.03955			A0A5F9CKE3;A0A5F9DNH1;G1T6Q8	314
tr|A0A5F9D9P0|A0A5F9D9P0_RABIT UDP-glucose 6-dehydrogenase OS=Oryctolagus cuniculus OX=9986 GN=UGDH PE=3 SV=1;tr|A0A5F9CL26|A0A5F9CL26_RABIT UDP-glucose 6-dehydrogenase OS=Oryctolagus cuniculus OX=9986 GN=UGDH PE=3 SV=1;tr|G1SP48|G1SP48_RABIT UDP-glucose 6	A0A5F9D9P0;A0A5F9CL26;G1SP48;A0A5F9CHQ8		30000	1263180	42.106			0.130061	0.305306		0	1123480	47.589	10.619	28			-1233180	-1.90118			A0A5F9D9P0;A0A5F9CL26;G1SP48;A0A5F9CHQ8	317
tr|A0A5F9CLB6|A0A5F9CLB6_RABIT Inter-alpha-trypsin inhibitor heavy chain 2 OS=Oryctolagus cuniculus OX=9986 GN=ITIH2 PE=3 SV=1;tr|G1SM64|G1SM64_RABIT Inter-alpha-trypsin inhibitor heavy chain 2 OS=Oryctolagus cuniculus OX=9986 GN=ITIH2 PE=3 SV=2;tr|A0A5F9D	A0A5F9CLB6;G1SM64;A0A5F9D815;A0A5F9DNT2;A0A5F9DIX6;A0A5F9C3H6;A0A5F9CRE1;A0A5F9DA11;CON__Q9TRI1		5558330	16414400	2.95312			0.0656316	0.198958		2567550	7018400	100.49	230.91	528			-10856100	-2.51606			A0A5F9CLB6;G1SM64;A0A5F9D815;A0A5F9DNT2;A0A5F9DIX6;A0A5F9C3H6;A0A5F9CRE1;A0A5F9DA11	319
tr|A0A5F9CLN2|A0A5F9CLN2_RABIT Aldedh domain-containing protein OS=Oryctolagus cuniculus OX=9986 PE=3 SV=1;tr|G1SZ63|G1SZ63_RABIT Aldedh domain-containing protein OS=Oryctolagus cuniculus OX=9986 PE=3 SV=3;tr|A0A5F9CVR7|A0A5F9CVR7_RABIT Aldedh domain-conta	A0A5F9CLN2;G1SZ63;A0A5F9CVR7		850833	1077780	1.26674			0.801826	0.882374		1421730	356690	51.993	12.434	36			-226950	-0.268176			A0A5F9CLN2;G1SZ63;A0A5F9CVR7	323
tr|A0A5F9CLN4|A0A5F9CLN4_RABIT Metalloproteinase inhibitor 1 OS=Oryctolagus cuniculus OX=9986 GN=TIMP1 PE=4 SV=1;tr|Z4YNC6|Z4YNC6_RABIT Metalloproteinase inhibitor 1 OS=Oryctolagus cuniculus OX=9986 GN=TIMP1 PE=3 SV=1	A0A5F9CLN4;Z4YNC6		30000	2586080	86.2027			0.0383547	0.150146		0	1455730	15.959	5.0465	20			-2556080	-3.04127			A0A5F9CLN4;Z4YNC6	324
tr|A0A5F9D911|A0A5F9D911_RABIT Heterogeneous nuclear ribonucleoprotein D OS=Oryctolagus cuniculus OX=9986 GN=HNRNPD PE=4 SV=1;tr|A0A5F9CLN8|A0A5F9CLN8_RABIT Heterogeneous nuclear ribonucleoprotein D OS=Oryctolagus cuniculus OX=9986 GN=HNRNPD PE=4 SV=1;tr|A	A0A5F9D911;A0A5F9CLN8;A0A5F9CY28;A0A5F9CUX2;A0A5F9DFY7;G1SF95;G1U371;A0A5F9CFR1;G1T657		1251970	3863220	3.08571			0.314215	0.446321		1092220	3778110	28.062	20.397	79			-2611250	-1.15002			A0A5F9D911;A0A5F9CLN8;A0A5F9CY28;A0A5F9CUX2;A0A5F9DFY7;G1SF95	325
tr|A0A5F9CMJ6|A0A5F9CMJ6_RABIT Uncharacterized protein OS=Oryctolagus cuniculus OX=9986 PE=3 SV=1;tr|A0A5F9DUZ2|A0A5F9DUZ2_RABIT Uncharacterized protein OS=Oryctolagus cuniculus OX=9986 PE=3 SV=1;tr|G1SE57|G1SE57_RABIT Uncharacterized protein OS=Oryctolagu	A0A5F9CMJ6;A0A5F9DUZ2;G1SE57;A0A5F9DTB0;A0A5F9D4W8		2068730	5718730	2.76437			0.0532048	0.176455		1785000	1493910	20.509	12.095	40			-3650000	-2.71603			A0A5F9CMJ6;A0A5F9DUZ2;G1SE57;A0A5F9DTB0;A0A5F9D4W8	334
tr|A0A5F9CMN3|A0A5F9CMN3_RABIT Aldehyde dehydrogenase 1 family member A2 OS=Oryctolagus cuniculus OX=9986 GN=ALDH1A2 PE=3 SV=1;tr|A0A5F9DDG7|A0A5F9DDG7_RABIT Aldehyde dehydrogenase 1 family member A2 OS=Oryctolagus cuniculus OX=9986 GN=ALDH1A2 PE=3 SV=1;tr	A0A5F9CMN3;A0A5F9DDG7;G1TCP3;A0A5F9C8D5		30000	317742	10.5914			0.209852	0.340789		0	333925	53.039	29.475	49			-287742	-1.4925			A0A5F9CMN3;A0A5F9DDG7;G1TCP3;A0A5F9C8D5	335
tr|A0A5F9DES8|A0A5F9DES8_RABIT Laminin subunit gamma 1 OS=Oryctolagus cuniculus OX=9986 GN=LAMC1 PE=4 SV=1;tr|A0A5F9CMY3|A0A5F9CMY3_RABIT Laminin subunit gamma 1 OS=Oryctolagus cuniculus OX=9986 GN=LAMC1 PE=4 SV=1;tr|G1T4M1|G1T4M1_RABIT Laminin subunit gam	A0A5F9DES8;A0A5F9CMY3;G1T4M1		30000	5255100	175.17			0.207282	0.340211		0	6021680	101.15	263.79	249			-5225100	-1.50293			A0A5F9DES8;A0A5F9CMY3;G1T4M1	338
tr|A0A5F9CN81|A0A5F9CN81_RABIT EGF containing fibulin extracellular matrix protein 1 OS=Oryctolagus cuniculus OX=9986 GN=EFEMP1 PE=4 SV=1;tr|G1T7U6|G1T7U6_RABIT EGF containing fibulin extracellular matrix protein 1 OS=Oryctolagus cuniculus OX=9986 GN=EFEMP	A0A5F9CN81;G1T7U6;A0A5F9DS81;A0A5F9DB26;A0A5F9CG92		1843230	3733400	2.02547			0.258559	0.389454		238609	2476480	54.128	179.23	136			-1890170	-1.31589			A0A5F9CN81;G1T7U6;A0A5F9DS81;A0A5F9DB26;A0A5F9CG92	341
tr|A0A5F9DVI3|A0A5F9DVI3_RABIT Polyadenylate-binding protein OS=Oryctolagus cuniculus OX=9986 PE=3 SV=1;tr|A0A5F9DU13|A0A5F9DU13_RABIT Polyadenylate-binding protein OS=Oryctolagus cuniculus OX=9986 PE=3 SV=1;tr|A0A5F9CSM1|A0A5F9CSM1_RABIT Uncharacterized p	A0A5F9DVI3;A0A5F9DU13;A0A5F9CSM1;G1TUR3;A0A5F9CN86;G1SLM0;A0A5F9C449;A0A5F9CUK4;A0A5F9C7V5;G1SDJ7		30000	956083	31.8694			0.143451	0.311416		0	883005	58.505	10.16	17			-926083	-1.81655			A0A5F9DVI3;A0A5F9DU13;A0A5F9CSM1;G1TUR3;A0A5F9CN86;G1SLM0;A0A5F9C449;A0A5F9CUK4;A0A5F9C7V5	342
tr|G1TXQ6|G1TXQ6_RABIT Uncharacterized protein OS=Oryctolagus cuniculus OX=9986 PE=3 SV=1;tr|A0A5F9CNB2|A0A5F9CNB2_RABIT ADP ribosylation factor 3 OS=Oryctolagus cuniculus OX=9986 GN=ARF3 PE=3 SV=1;tr|G1U7D7|G1U7D7_RABIT Uncharacterized protein OS=Oryctola	G1TXQ6;A0A5F9CNB2;G1U7D7;A0A5F9CD00;G1U2Y1;A0A5F9DLN3;G1U4K3		4268200	5473320	1.28235			0.647573	0.766277		3670640	2102690	20.697	12.591	133			-1205120	-0.49343			G1TXQ6;A0A5F9CNB2;G1U7D7;A0A5F9CD00;G1U2Y1;A0A5F9DLN3;G1U4K3	343
tr|A0A5F9CNC6|A0A5F9CNC6_RABIT Isocitrate dehydrogenase [NADP] OS=Oryctolagus cuniculus OX=9986 GN=IDH2 PE=3 SV=1;tr|G1SZF7|G1SZF7_RABIT Isocitrate dehydrogenase [NADP] OS=Oryctolagus cuniculus OX=9986 GN=IDH2 PE=3 SV=1;tr|A0A5F9DQ55|A0A5F9DQ55_RABIT Isoci	A0A5F9CNC6;G1SZF7;A0A5F9DQ55;A0A5F9DCD7		5058930	9376220	1.8534			0.10347	0.259134		1597700	3179300	46.788	242.41	302			-4317280	-2.10157			A0A5F9CNC6;G1SZF7;A0A5F9DQ55	344
tr|A0A5F9CNP8|A0A5F9CNP8_RABIT Heparan sulfate proteoglycan 2 OS=Oryctolagus cuniculus OX=9986 GN=HSPG2 PE=4 SV=1	A0A5F9CNP8		30000	25877600	862.587			0.036051	0.146432		0	14419100	391.15	35.82	48			-25847600	-3.10486			A0A5F9CNP8	345
tr|A0A5F9CNQ0|A0A5F9CNQ0_RABIT Uncharacterized protein OS=Oryctolagus cuniculus OX=9986 PE=4 SV=1;tr|G1SDJ0|G1SDJ0_RABIT Uncharacterized protein OS=Oryctolagus cuniculus OX=9986 PE=4 SV=2;tr|A0A5F9DAC9|A0A5F9DAC9_RABIT Uncharacterized protein OS=Oryctolagu	A0A5F9CNQ0;G1SDJ0;A0A5F9DAC9;A0A5F9DJ94;G1U695		268960	1044570	3.88374			0.349242	0.48372		413891	1198910	82.102	20.969	16			-775607	-1.05917			A0A5F9CNQ0;G1SDJ0;A0A5F9DAC9;A0A5F9DJ94	346
tr|A0A5F9CNV6|A0A5F9CNV6_RABIT Enoyl-CoA hydratase OS=Oryctolagus cuniculus OX=9986 GN=HADHA PE=3 SV=1;tr|G1SXX5|G1SXX5_RABIT Enoyl-CoA hydratase OS=Oryctolagus cuniculus OX=9986 GN=HADHA PE=3 SV=2;tr|A0A5F9DD97|A0A5F9DD97_RABIT Enoyl-CoA hydratase OS=Oryc	A0A5F9CNV6;G1SXX5;A0A5F9DD97;A0A5F9DH69		3470900	2182070	0.628676			0.158017	0.311416		1002300	808405	82.637	81.46	127			1288830	1.73359			A0A5F9CNV6;G1SXX5;A0A5F9DD97;A0A5F9DH69	348
tr|A0A5F9CPC1|A0A5F9CPC1_RABIT RRM domain-containing protein OS=Oryctolagus cuniculus OX=9986 PE=4 SV=1;tr|G1T4K6|G1T4K6_RABIT RRM domain-containing protein OS=Oryctolagus cuniculus OX=9986 PE=4 SV=2;tr|G1SW06|G1SW06_RABIT RRM domain-containing protein OS=	A0A5F9CPC1;G1T4K6;G1SW06;A0A5F9D2Y4;A0A5F9CZC6;A0A5F9CX25;A0A5F9CT78;A0A5F9CWP2;A0A5F9DLA8		30000	988500	32.95			0.179296	0.319289		0	1021070	25.241	15.906	52			-958500	-1.62591			A0A5F9CPC1;G1T4K6;G1SW06	356
tr|A0A5F9CPF7|A0A5F9CPF7_RABIT Actinin alpha 1 OS=Oryctolagus cuniculus OX=9986 GN=ACTN1 PE=3 SV=1	A0A5F9CPF7		24009000	38856700	1.61842			0.144512	0.311416		7520670	12052700	99.924	323.31	1266			-14847700	-1.81021			A0A5F9CPF7	357
tr|A0A5F9DS77|A0A5F9DS77_RABIT Paraoxonase OS=Oryctolagus cuniculus OX=9986 GN=PON3 PE=3 SV=1;tr|A0A5F9CPN6|A0A5F9CPN6_RABIT Paraoxonase OS=Oryctolagus cuniculus OX=9986 GN=PON3 PE=3 SV=1	A0A5F9DS77;A0A5F9CPN6;A0A5F9DAA1		1376100	1901950	1.38213			0.784828	0.870517		2331510	2072540	42.462	22.416	17			-525850	-0.291968			A0A5F9DS77;A0A5F9CPN6	363
tr|A0A5F9CPP3|A0A5F9CPP3_RABIT Uncharacterized protein OS=Oryctolagus cuniculus OX=9986 PE=4 SV=1;tr|G1TCW2|G1TCW2_RABIT Uncharacterized protein OS=Oryctolagus cuniculus OX=9986 PE=4 SV=1;tr|A0A5F9DC90|A0A5F9DC90_RABIT Uncharacterized protein OS=Oryctolagu	A0A5F9CPP3;G1TCW2;A0A5F9DC90		1027400	3640070	3.54299			0.224043	0.351415		1727550	2632590	23.29	104.71	40			-2612670	-1.43714			A0A5F9CPP3;G1TCW2;A0A5F9DC90	364
tr|A0A5F9D7X3|A0A5F9D7X3_RABIT Dynactin subunit 2 OS=Oryctolagus cuniculus OX=9986 GN=DCTN2 PE=3 SV=1;tr|G1T0Y9|G1T0Y9_RABIT Dynactin subunit 2 OS=Oryctolagus cuniculus OX=9986 GN=DCTN2 PE=3 SV=3;tr|A0A5F9CQD4|A0A5F9CQD4_RABIT Dynactin subunit 2 OS=Oryctol	A0A5F9D7X3;G1T0Y9;A0A5F9CQD4		30000	395932	13.1977			0.136578	0.311416		0	340965	40.487	6.9139	6			-365932	-1.85888			A0A5F9D7X3;G1T0Y9;A0A5F9CQD4	369
tr|G1U6C9|G1U6C9_RABIT Transglut_N domain-containing protein OS=Oryctolagus cuniculus OX=9986 PE=3 SV=3;tr|A0A5F9CS22|A0A5F9CS22_RABIT Transglut_N domain-containing protein OS=Oryctolagus cuniculus OX=9986 PE=3 SV=1	G1U6C9;A0A5F9CS22		11484200	4218330	0.367316			0.103398	0.259134		5525020	2305000	29.323	70.13	68			7265870	2.10219			G1U6C9;A0A5F9CS22	380
tr|A0A5F9CSQ9|A0A5F9CSQ9_RABIT Uncharacterized protein OS=Oryctolagus cuniculus OX=9986 PE=4 SV=1;tr|A0A5F9DPA3|A0A5F9DPA3_RABIT Uncharacterized protein OS=Oryctolagus cuniculus OX=9986 PE=4 SV=1;tr|A0A5F9CRJ9|A0A5F9CRJ9_RABIT Uncharacterized protein OS=Or	A0A5F9CSQ9;A0A5F9DPA3;A0A5F9CRJ9;A0A5F9DQC6;A0A5F9DNF6;A0A5F9CHX7		20024000	24785000	1.23776			0.599383	0.721141		7315380	12491700	204.1	323.31	1344			-4761000	-0.569649			A0A5F9CSQ9;A0A5F9DPA3;A0A5F9CRJ9;A0A5F9DQC6;A0A5F9DNF6;A0A5F9CHX7	383
tr|A0A5F9CTS6|A0A5F9CTS6_RABIT Uncharacterized protein OS=Oryctolagus cuniculus OX=9986 PE=4 SV=1;tr|G1U3Q6|G1U3Q6_RABIT Uncharacterized protein OS=Oryctolagus cuniculus OX=9986 PE=4 SV=3;tr|A0A5F9DHG8|A0A5F9DHG8_RABIT Uncharacterized protein OS=Oryctolagu	A0A5F9CTS6;G1U3Q6;A0A5F9DHG8		30000	2846520	94.884			0.0989337	0.254552		0	2278130	78.441	31.696	46			-2816520	-2.14139			A0A5F9CTS6;G1U3Q6;A0A5F9DHG8	388
tr|A0A5F9CTU0|A0A5F9CTU0_RABIT RAB10, member RAS oncogene family OS=Oryctolagus cuniculus OX=9986 GN=RAB10 PE=4 SV=1;tr|U3KMP1|U3KMP1_RABIT RAB10, member RAS oncogene family OS=Oryctolagus cuniculus OX=9986 GN=RAB10 PE=4 SV=1	A0A5F9CTU0;U3KMP1;G1SQP0;A0A5F9DSL4		714500	815417	1.14124			0.904439	0.934578		1185590	680875	21.328	7.0534	10			-100917	-0.127848			A0A5F9CTU0;U3KMP1	389
tr|A0A5F9CU78|A0A5F9CU78_RABIT Nidogen 2 OS=Oryctolagus cuniculus OX=9986 GN=NID2 PE=4 SV=1;tr|G1SK79|G1SK79_RABIT Nidogen 2 OS=Oryctolagus cuniculus OX=9986 GN=NID2 PE=4 SV=2;tr|A0A5F9CC64|A0A5F9CC64_RABIT Nidogen 2 OS=Oryctolagus cuniculus OX=9986 GN=NID	A0A5F9CU78;G1SK79;A0A5F9CC64		30000	3032340	101.078			0.189514	0.326235		0	3293670	150.67	54.124	98			-3002340	-1.57885			A0A5F9CU78;G1SK79;A0A5F9CC64	393
tr|A0A5F9CUC6|A0A5F9CUC6_RABIT Arp2/3 complex 34 kDa subunit OS=Oryctolagus cuniculus OX=9986 GN=ARPC2 PE=3 SV=1;tr|G1SP34|G1SP34_RABIT Arp2/3 complex 34 kDa subunit OS=Oryctolagus cuniculus OX=9986 GN=ARPC2 PE=3 SV=2	A0A5F9CUC6;G1SP34		5802470	13866300	2.38972			0.128503	0.30263		5400570	4920910	34.333	38.732	129			-8063820	-1.91164			A0A5F9CUC6;G1SP34	395
tr|A0A5F9CUR2|A0A5F9CUR2_RABIT Eukaryotic translation initiation factor 4B OS=Oryctolagus cuniculus OX=9986 GN=EIF4B PE=4 SV=1;tr|A0A5F9DCT3|A0A5F9DCT3_RABIT Eukaryotic translation initiation factor 4B OS=Oryctolagus cuniculus OX=9986 GN=EIF4B PE=4 SV=1;tr	A0A5F9CUR2;A0A5F9DCT3;G1T5H8;A0A5F9C5X9		30000	609250	20.3083			0.168238	0.31281		0	597166	63.377	32.881	7			-579250	-1.68009			A0A5F9CUR2;A0A5F9DCT3;G1T5H8;A0A5F9C5X9	399
tr|G1TL06|G1TL06_RABIT Uncharacterized protein OS=Oryctolagus cuniculus OX=9986 PE=1 SV=2;tr|A0A5F9CVM4|A0A5F9CVM4_RABIT Uncharacterized protein OS=Oryctolagus cuniculus OX=9986 PE=3 SV=1;tr|A0A5F9DIB4|A0A5F9DIB4_RABIT Uncharacterized protein OS=Oryctolagu	G1TL06;A0A5F9CVM4;A0A5F9DIB4;A0A5F9CU17;A0A5F9C2P0;A0A5F9C2T7;A0A5F9CHZ5;A0A5F9CSJ4;G1U3I6		30000	3509180	116.973			0.0744351	0.217002		0	2511910	46.005	20.243	21			-3479180	-2.39902			G1TL06;A0A5F9CVM4;A0A5F9DIB4;A0A5F9CU17	408
tr|A0A5F9DJD7|A0A5F9DJD7_RABIT Nucleosome assembly protein 1 like 1 OS=Oryctolagus cuniculus OX=9986 GN=NAP1L1 PE=3 SV=1;tr|G1T695|G1T695_RABIT Nucleosome assembly protein 1 like 1 OS=Oryctolagus cuniculus OX=9986 GN=NAP1L1 PE=3 SV=2;tr|A0A5F9CVM9|A0A5F9CV	A0A5F9DJD7;G1T695;A0A5F9CVM9;A0A5F9DPT9;A0A5F9DPZ4;A0A5F9D6R8		2722230	3232700	1.18752			0.611448	0.731915		1042900	1222500	44.626	19.004	66			-510467	-0.550222			A0A5F9DJD7;G1T695;A0A5F9CVM9;A0A5F9DPT9;A0A5F9DPZ4;A0A5F9D6R8	409
tr|A0A5F9CW87|A0A5F9CW87_RABIT Thioredoxin OS=Oryctolagus cuniculus OX=9986 PE=3 SV=1;tr|A0A5F9C1N8|A0A5F9C1N8_RABIT Thioredoxin domain-containing protein OS=Oryctolagus cuniculus OX=9986 PE=4 SV=1;tr|A0A5F9DIE8|A0A5F9DIE8_RABIT Thioredoxin OS=Oryctolagus	A0A5F9CW87;A0A5F9C1N8;A0A5F9DIE8;A0A5F9CF62;A0A5F9DTM3		6125930	22384800	3.65411			0.018099	0.103195		5479300	4808100	11.76	27.214	93			-16258900	-3.86313			A0A5F9CW87;A0A5F9C1N8;A0A5F9DIE8	414
tr|A0A5F9CWB8|A0A5F9CWB8_RABIT Peptidyl-prolyl cis-trans isomerase OS=Oryctolagus cuniculus OX=9986 PE=3 SV=1	A0A5F9CWB8;A0A5F9DLY3;G1SU28		15426700	18396400	1.1925			0.419864	0.556994		4271500	3814560	26.422	95.019	46			-2969750	-0.898187			A0A5F9CWB8	415
tr|A0A5F9CWN2|A0A5F9CWN2_RABIT Heterogeneous nuclear ribonucleoprotein U OS=Oryctolagus cuniculus OX=9986 GN=HNRNPU PE=4 SV=1;tr|A0A5F9D2Q8|A0A5F9D2Q8_RABIT Heterogeneous nuclear ribonucleoprotein U OS=Oryctolagus cuniculus OX=9986 GN=HNRNPU PE=4 SV=1;tr|A	A0A5F9CWN2;A0A5F9D2Q8;A0A5F9DF84;A0A5F9C5C0;G1T7H0		1537000	8822400	5.74001			0.032518	0.137521		2610200	2935650	88.499	108.16	121			-7285400	-3.21229			A0A5F9CWN2;A0A5F9D2Q8;A0A5F9DF84;A0A5F9C5C0;G1T7H0	416
tr|G1SZR8|G1SZR8_RABIT Heparin binding growth factor OS=Oryctolagus cuniculus OX=9986 GN=HDGF PE=4 SV=2;tr|A0A5F9CXA1|A0A5F9CXA1_RABIT Heparin binding growth factor OS=Oryctolagus cuniculus OX=9986 GN=HDGF PE=4 SV=1	G1SZR8;A0A5F9CXA1		30000	1364270	45.4757			0.151836	0.311416		0	1307310	25.761	9.5422	59			-1334270	-1.76776			G1SZR8;A0A5F9CXA1	420
tr|G1TC33|G1TC33_RABIT Myosin heavy chain 10 OS=Oryctolagus cuniculus OX=9986 GN=MYH10 PE=3 SV=2;tr|A0A5F9DGW4|A0A5F9DGW4_RABIT Myosin heavy chain 10 OS=Oryctolagus cuniculus OX=9986 GN=MYH10 PE=3 SV=1;tr|A0A5F9CXR1|A0A5F9CXR1_RABIT Myosin heavy chain 10 O	G1TC33;A0A5F9DGW4;A0A5F9CXR1		30000	13781000	459.367			0.100938	0.256966		0	11215800	228.8	323.31	397			-13751000	-2.12355			G1TC33;A0A5F9DGW4;A0A5F9CXR1	428
tr|A0A5F9CXT8|A0A5F9CXT8_RABIT Isocitrate dehydrogenase [NADP] OS=Oryctolagus cuniculus OX=9986 GN=IDH1 PE=3 SV=1;tr|G1SI20|G1SI20_RABIT Isocitrate dehydrogenase [NADP] OS=Oryctolagus cuniculus OX=9986 GN=IDH1 PE=3 SV=2	A0A5F9CXT8;G1SI20		3691030	6830320	1.85052			0.0437027	0.157985		704965	1730820	46.824	24.896	108			-3139280	-2.90944			A0A5F9CXT8;G1SI20	429
tr|A0A5F9CXV7|A0A5F9CXV7_RABIT Tropomyosin 1 OS=Oryctolagus cuniculus OX=9986 PE=3 SV=1;tr|A0A5F9DCZ6|A0A5F9DCZ6_RABIT Tropomyosin 1 OS=Oryctolagus cuniculus OX=9986 PE=3 SV=1;tr|A0A5F9DU88|A0A5F9DU88_RABIT Tropomyosin 1 OS=Oryctolagus cuniculus OX=9986 PE	A0A5F9CXV7;A0A5F9DCZ6;A0A5F9DU88		18143100	126668000	6.98161			0.0771532	0.220794		10595800	78735300	37.37	116.92	185			-108525000	-2.36604			A0A5F9CXV7;A0A5F9DCZ6;A0A5F9DU88	430
tr|A0A5F9DRM6|A0A5F9DRM6_RABIT Ras suppressor protein 1 OS=Oryctolagus cuniculus OX=9986 GN=RSU1 PE=4 SV=1;tr|A0A5F9CXZ6|A0A5F9CXZ6_RABIT Ras suppressor protein 1 OS=Oryctolagus cuniculus OX=9986 GN=RSU1 PE=4 SV=1;tr|A0A5F9DDY6|A0A5F9DDY6_RABIT Ras suppres	A0A5F9DRM6;A0A5F9CXZ6;A0A5F9DDY6		7455570	5610920	0.752581			0.498415	0.631093		4257980	574860	29.613	14.219	38			1844650	0.743615			A0A5F9DRM6;A0A5F9CXZ6;A0A5F9DDY6	433
tr|A0A5F9CY27|A0A5F9CY27_RABIT Lysosomal associated membrane protein 1 OS=Oryctolagus cuniculus OX=9986 GN=LAMP1 PE=3 SV=1;tr|G1TRZ2|G1TRZ2_RABIT Lysosomal associated membrane protein 1 OS=Oryctolagus cuniculus OX=9986 GN=LAMP1 PE=3 SV=3	A0A5F9CY27;G1TRZ2		2093800	4185500	1.999			0.528681	0.653561		3574610	3855870	43.298	3.043	12			-2091700	-0.689045			A0A5F9CY27;G1TRZ2	434
tr|G1SLF1|G1SLF1_RABIT S-(hydroxymethyl)glutathione dehydrogenase OS=Oryctolagus cuniculus OX=9986 GN=ADH5 PE=3 SV=2;tr|A0A5F9DTI4|A0A5F9DTI4_RABIT S-(hydroxymethyl)glutathione dehydrogenase OS=Oryctolagus cuniculus OX=9986 GN=ADH5 PE=3 SV=1;tr|A0A5F9CY33|	G1SLF1;A0A5F9DTI4;A0A5F9CY33		30000	1043020	34.7673			0.164752	0.311822		0	1033370	39.609	14.341	45			-1013020	-1.69794			G1SLF1;A0A5F9DTI4;A0A5F9CY33	435
tr|A0A5F9CYF1|A0A5F9CYF1_RABIT Talin 1 OS=Oryctolagus cuniculus OX=9986 GN=TLN1 PE=4 SV=1;tr|G1SYV9|G1SYV9_RABIT Talin 1 OS=Oryctolagus cuniculus OX=9986 GN=TLN1 PE=4 SV=2;tr|A0A5F9CM20|A0A5F9CM20_RABIT Talin 1 OS=Oryctolagus cuniculus OX=9986 GN=TLN1 PE=4	A0A5F9CYF1;G1SYV9;A0A5F9CM20;G1T4P7		28389300	17097500	0.602252			0.211371	0.341118		11824800	5771230	266.24	323.31	2239			11291800	1.4864			A0A5F9CYF1;G1SYV9;A0A5F9CM20	437
tr|A0A5F9CYP3|A0A5F9CYP3_RABIT Complement C1r OS=Oryctolagus cuniculus OX=9986 GN=C1R PE=4 SV=1	A0A5F9CYP3;A0A5F9CN93;A0A5F9CJ74		2334430	4632600	1.98447			0.519422	0.651632		1995700	5277490	53.61	49.525	90			-2298170	-0.705491			A0A5F9CYP3	440
tr|G1T726|G1T726_RABIT Hydroxyacyl-CoA dehydrogenase OS=Oryctolagus cuniculus OX=9986 GN=HADH PE=3 SV=2;tr|A0A5F9D5D7|A0A5F9D5D7_RABIT Hydroxyacyl-CoA dehydrogenase OS=Oryctolagus cuniculus OX=9986 GN=HADH PE=3 SV=1;tr|A0A5F9DJF3|A0A5F9DJF3_RABIT Hydroxyac	G1T726;A0A5F9D5D7;A0A5F9DJF3;A0A5F9CYQ8;A0A5F9DMH1;A0A5F9CMP1;A0A5F9C6K5;A0A5F9D038		317960	640667	2.01493			0.508417	0.641511		498761	587447	34.364	6.892	9			-322707	-0.725317			G1T726;A0A5F9D5D7;A0A5F9DJF3;A0A5F9CYQ8;A0A5F9DMH1	441
tr|A0A5F9CYY5|A0A5F9CYY5_RABIT Coagulation factor V OS=Oryctolagus cuniculus OX=9986 GN=F5 PE=3 SV=1;tr|G1U6T0|G1U6T0_RABIT Coagulation factor V OS=Oryctolagus cuniculus OX=9986 GN=F5 PE=3 SV=2;tr|A0A5F9DND9|A0A5F9DND9_RABIT Coagulation factor V OS=Oryctol	A0A5F9CYY5;G1U6T0;A0A5F9DND9;A0A5F9DLB4;CON__Q28107		5273230	2656390	0.50375			0.213608	0.342436		1242810	2804690	233.87	323.31	443			2616840	1.47749			A0A5F9CYY5;G1U6T0;A0A5F9DND9;A0A5F9DLB4	442
tr|A0A5F9CZI7|A0A5F9CZI7_RABIT Heat shock protein family A (Hsp70) member 4 OS=Oryctolagus cuniculus OX=9986 GN=HSPA4 PE=3 SV=1;tr|G1SV05|G1SV05_RABIT Heat shock protein family A (Hsp70) member 4 OS=Oryctolagus cuniculus OX=9986 GN=HSPA4 PE=3 SV=3	A0A5F9CZI7;G1SV05;A0A5F9C185;A0A5F9CYY4;G1U0U5		30000	2578800	85.96			0.0434133	0.157728		0	1513900	92.293	93.024	74			-2548800	-2.91608			A0A5F9CZI7;G1SV05	448
tr|A0A5F9CZL2|A0A5F9CZL2_RABIT Uncharacterized protein OS=Oryctolagus cuniculus OX=9986 PE=3 SV=1;tr|A0A5F9DRL2|A0A5F9DRL2_RABIT Uncharacterized protein OS=Oryctolagus cuniculus OX=9986 PE=3 SV=1;tr|G1TQG4|G1TQG4_RABIT Uncharacterized protein OS=Oryctolagu	A0A5F9CZL2;A0A5F9DRL2;G1TQG4;A0A5F9CZF0;A0A5F9CIV3;A0A5F9C930;A0A5F9DE79;G1T6S5		2376730	7483800	3.14878			0.244693	0.374023		1670150	6273460	11.68	82.44	47			-5107070	-1.36256			A0A5F9CZL2;A0A5F9DRL2;G1TQG4;A0A5F9CZF0;A0A5F9CIV3;A0A5F9C930;A0A5F9DE79	450
tr|A0A5F9CZS9|A0A5F9CZS9_RABIT Collagen type XV alpha 1 chain OS=Oryctolagus cuniculus OX=9986 GN=COL15A1 PE=4 SV=1;tr|G1TB96|G1TB96_RABIT Collagen type XV alpha 1 chain OS=Oryctolagus cuniculus OX=9986 GN=COL15A1 PE=4 SV=2;tr|A0A5F9DSW3|A0A5F9DSW3_RABIT C	A0A5F9CZS9;G1TB96;A0A5F9DSW3		30000	7894730	263.158			0.0505508	0.170838		0	4925290	128.1	53.726	147			-7864730	-2.76575			A0A5F9CZS9;G1TB96;A0A5F9DSW3	452
tr|A0A5F9D9R7|A0A5F9D9R7_RABIT Actin related protein 1A OS=Oryctolagus cuniculus OX=9986 GN=ACTR1A PE=3 SV=1;tr|G1SPM5|G1SPM5_RABIT Actin related protein 1A OS=Oryctolagus cuniculus OX=9986 GN=ACTR1A PE=3 SV=1;tr|A0A5F9CZV1|A0A5F9CZV1_RABIT Actin related p	A0A5F9D9R7;G1SPM5;A0A5F9CZV1		30000	1299200	43.3067			0.1959	0.330925		0	1417580	37.401	8.6343	15			-1269200	-1.55075			A0A5F9D9R7;G1SPM5;A0A5F9CZV1	454
tr|A0A5F9DSL3|A0A5F9DSL3_RABIT Glycoprotein nmb OS=Oryctolagus cuniculus OX=9986 GN=GPNMB PE=4 SV=1;tr|G1TXW6|G1TXW6_RABIT Glycoprotein nmb OS=Oryctolagus cuniculus OX=9986 GN=GPNMB PE=4 SV=3;tr|A0A5F9D028|A0A5F9D028_RABIT Glycoprotein nmb OS=Oryctolagus c	A0A5F9DSL3;G1TXW6;A0A5F9D028		2878130	8937430	3.10529			0.294099	0.425267		1118440	8626520	51.505	35.383	29			-6059300	-1.2065			A0A5F9DSL3;G1TXW6;A0A5F9D028	458
tr|G1T0C8|G1T0C8_RABIT Ig-like domain-containing protein OS=Oryctolagus cuniculus OX=9986 PE=3 SV=2;tr|U3KNP3|U3KNP3_RABIT Ig-like domain-containing protein OS=Oryctolagus cuniculus OX=9986 PE=3 SV=2;tr|A0A5F9DMB3|A0A5F9DMB3_RABIT Ig-like domain-containing	G1T0C8;U3KNP3;A0A5F9DMB3;A0A5F9D0Y6;A0A5F9D526;A0A5F9DTC8;G1T0F7;A0A5F9DJJ4;A0A5F9D568;G1T551;A0A5F9CXB7;A0A5F9D4J2;A0A5F9CCJ8;A0A5F9CMC1;A0A5F9D2B4;A0A5F9CGQ1;A0A5F9CDE4;A0A5F9CXA9;A0A5F9C760;G1T0D5;A0A5F9D6K1;A0A5F9C0W6;G1SWB1;A0A5F9D9F6;A0A5F9DVT9;G1SR88		864900	3162920	3.65698			0.0809273	0.220794		1446090	919931	40.888	53.333	93			-2298020	-2.32236			G1T0C8;U3KNP3;A0A5F9DMB3;A0A5F9D0Y6;A0A5F9D526;A0A5F9DTC8;G1T0F7;A0A5F9DJJ4;A0A5F9D568	463
tr|G1SLX0|G1SLX0_RABIT Glia maturation factor OS=Oryctolagus cuniculus OX=9986 GN=GMFB PE=3 SV=3;tr|A0A5F9D0Z0|A0A5F9D0Z0_RABIT Glia maturation factor beta OS=Oryctolagus cuniculus OX=9986 GN=GMFB PE=3 SV=1;tr|A0A5F9DC58|A0A5F9DC58_RABIT Glia maturation fa	G1SLX0;A0A5F9D0Z0;A0A5F9DC58;A0A5F9D6Q9;A0A5F9CBH2		30000	1286970	42.899			0.180013	0.31967		0	1341820	16.699	4.5091	14			-1256970	-1.62251			G1SLX0;A0A5F9D0Z0;A0A5F9DC58;A0A5F9D6Q9;A0A5F9CBH2	464
tr|G1ST51|G1ST51_RABIT Chloride intracellular channel protein OS=Oryctolagus cuniculus OX=9986 GN=CLIC2 PE=3 SV=2;tr|A0A5F9D128|A0A5F9D128_RABIT Chloride intracellular channel protein OS=Oryctolagus cuniculus OX=9986 GN=CLIC2 PE=3 SV=1	G1ST51;A0A5F9D128		1998430	584067	0.292263			0.0314509	0.135232		581081	481042	26.615	12.725	12			1414370	3.24747			G1ST51;A0A5F9D128	465
tr|A0A5F9D173|A0A5F9D173_RABIT Glutamate dehydrogenase (NAD(P)(+)) OS=Oryctolagus cuniculus OX=9986 PE=3 SV=1;tr|G1SVB6|G1SVB6_RABIT Glutamate dehydrogenase OS=Oryctolagus cuniculus OX=9986 PE=3 SV=2;tr|A0A5F9CE42|A0A5F9CE42_RABIT Glutamate dehydrogenase (	A0A5F9D173;G1SVB6;A0A5F9CE42		20323300	6177800	0.303976			0.0205736	0.11023		6390140	1635180	67.324	174.44	379			14145500	3.71447			A0A5F9D173;G1SVB6;A0A5F9CE42	466
tr|A0A5F9D1J7|A0A5F9D1J7_RABIT Selenium binding protein 1 OS=Oryctolagus cuniculus OX=9986 GN=SELENBP1 PE=3 SV=1;tr|G1TT06|G1TT06_RABIT Selenium binding protein 1 OS=Oryctolagus cuniculus OX=9986 GN=SELENBP1 PE=3 SV=1;tr|A0A5F9C6E3|A0A5F9C6E3_RABIT Seleniu	A0A5F9D1J7;G1TT06;A0A5F9C6E3		35736000	4510680	0.126222			0.0572226	0.184696		20282800	2531370	55.362	323.31	477			31225300	2.64596			A0A5F9D1J7;G1TT06;A0A5F9C6E3	468
tr|A0A5F9D1S5|A0A5F9D1S5_RABIT Cortactin OS=Oryctolagus cuniculus OX=9986 GN=CTTN PE=4 SV=1;tr|G1T387|G1T387_RABIT Cortactin OS=Oryctolagus cuniculus OX=9986 GN=CTTN PE=4 SV=2;tr|A0A5F9C5P3|A0A5F9C5P3_RABIT Cortactin OS=Oryctolagus cuniculus OX=9986 GN=CTT	A0A5F9D1S5;G1T387;A0A5F9C5P3;A0A5F9DS48;A0A5F9CGK0;A0A5F9D5S9;A0A5F9CR35;A0A5F9C613;A0A5F9C493;A0A5F9CDR6		30000	1427170	47.5723			0.0871343	0.235948		0	1073020	65.476	13.582	26			-1397170	-2.25528			A0A5F9D1S5;G1T387;A0A5F9C5P3;A0A5F9DS48;A0A5F9CGK0;A0A5F9D5S9;A0A5F9CR35;A0A5F9C613;A0A5F9C493;A0A5F9CDR6	469
tr|A0A5F9D208|A0A5F9D208_RABIT T-complex protein 1 subunit eta OS=Oryctolagus cuniculus OX=9986 GN=CCT7 PE=3 SV=1;tr|A0A5F9D9Z2|A0A5F9D9Z2_RABIT T-complex protein 1 subunit eta OS=Oryctolagus cuniculus OX=9986 GN=CCT7 PE=3 SV=1;tr|G1U9T1|G1U9T1_RABIT T-com	A0A5F9D208;A0A5F9D9Z2;G1U9T1;A0A5F9CPX7		1447900	2194170	1.51542			0.480609	0.613923		1296630	1042560	54.869	9.7171	41			-746267	-0.776884			A0A5F9D208;A0A5F9D9Z2;G1U9T1;A0A5F9CPX7	471
tr|G1SU82|G1SU82_RABIT Gc-globulin OS=Oryctolagus cuniculus OX=9986 GN=GC PE=4 SV=2;tr|A0A5F9D2H8|A0A5F9D2H8_RABIT Gc-globulin OS=Oryctolagus cuniculus OX=9986 GN=GC PE=4 SV=1;tr|A0A5F9DVZ1|A0A5F9DVZ1_RABIT Gc-globulin OS=Oryctolagus cuniculus OX=9986 GN=G	G1SU82;A0A5F9D2H8;A0A5F9DVZ1;A0A5F9CCJ1;A0A5F9DQ51;CON__Q3MHN5;CON__ENSEMBL:ENSBTAP00000018229		119427000	71293800	0.596966			0.614852	0.733805		148889000	35368900	53.948	323.31	1416			48133500	0.544785			G1SU82;A0A5F9D2H8;A0A5F9DVZ1;A0A5F9CCJ1;A0A5F9DQ51	478
tr|A0A5F9D2Q6|A0A5F9D2Q6_RABIT Voltage-dependent anion-selective channel protein 1 OS=Oryctolagus cuniculus OX=9986 GN=VDAC1 PE=3 SV=1	A0A5F9D2Q6;A0A5F9CZR2		7695730	4205930	0.546528			0.260009	0.390824		4532190	843900	30.068	162.6	123			3489800	1.31115			A0A5F9D2Q6	480
tr|A0A5F9D3G9|A0A5F9D3G9_RABIT Uncharacterized protein OS=Oryctolagus cuniculus OX=9986 PE=4 SV=1;tr|G1TAC0|G1TAC0_RABIT Uncharacterized protein OS=Oryctolagus cuniculus OX=9986 PE=4 SV=2;tr|A0A5F9D8P0|A0A5F9D8P0_RABIT Uncharacterized protein OS=Oryctolagu	A0A5F9D3G9;G1TAC0;A0A5F9D8P0;A0A5F9CFL6		30000	560037	18.6679			0.126009	0.299685		0	476003	51.148	28.907	31			-530037	-1.92867			A0A5F9D3G9;G1TAC0;A0A5F9D8P0;A0A5F9CFL6	486
tr|A0A5F9D3P7|A0A5F9D3P7_RABIT Fibrinogen beta chain OS=Oryctolagus cuniculus OX=9986 GN=FGB PE=4 SV=1;tr|G1T0W8|G1T0W8_RABIT Fibrinogen beta chain OS=Oryctolagus cuniculus OX=9986 GN=FGB PE=4 SV=3	A0A5F9D3P7;G1T0W8		4646170000	597187000	0.128533			0.0229312	0.115021		1933890000	270239000	53.715	323.31	12703			4048980000	3.59149			A0A5F9D3P7;G1T0W8	488
tr|G1SHX1|G1SHX1_RABIT Ubiquitin conjugating enzyme E2 L3 OS=Oryctolagus cuniculus OX=9986 GN=UBE2L3 PE=3 SV=2;tr|A0A5F9D4Q9|A0A5F9D4Q9_RABIT Ubiquitin conjugating enzyme E2 L5 OS=Oryctolagus cuniculus OX=9986 GN=UBE2L5 PE=3 SV=1;tr|A0A5F9DPL7|A0A5F9DPL7_R	G1SHX1;A0A5F9D4Q9;A0A5F9DPL7		30000	1200850	40.0283			0.16453	0.311822		0	1193560	23.838	11.843	25			-1170850	-1.69909			G1SHX1;A0A5F9D4Q9;A0A5F9DPL7	491
tr|A0A5F9D4S1|A0A5F9D4S1_RABIT Actinin alpha 4 OS=Oryctolagus cuniculus OX=9986 GN=ACTN4 PE=4 SV=1;tr|G1TUC8|G1TUC8_RABIT Actinin alpha 4 OS=Oryctolagus cuniculus OX=9986 GN=ACTN4 PE=4 SV=3	A0A5F9D4S1;G1TUC8		2951910	14588600	4.94209			0.061032	0.192298		2794380	7280490	73.008	181.16	284			-11636700	-2.58458			A0A5F9D4S1;G1TUC8	492
tr|G1T5E6|G1T5E6_RABIT Sorting nexin-2 OS=Oryctolagus cuniculus OX=9986 GN=SNX2 PE=3 SV=2;tr|A0A5F9D512|A0A5F9D512_RABIT Sorting nexin-2 OS=Oryctolagus cuniculus OX=9986 GN=SNX2 PE=3 SV=1	G1T5E6;A0A5F9D512		30000	1367820	45.594			0.169619	0.31281		0	1384940	58.914	17.557	30			-1337820	-1.67312			G1T5E6;A0A5F9D512	493
tr|A0A5F9D525|A0A5F9D525_RABIT RAP1B, member of RAS oncogene family OS=Oryctolagus cuniculus OX=9986 PE=3 SV=1;tr|A0A5F9C3R8|A0A5F9C3R8_RABIT RAP1B, member of RAS oncogene family OS=Oryctolagus cuniculus OX=9986 PE=4 SV=1;tr|A0A5F9DW53|A0A5F9DW53_RABIT RAP	A0A5F9D525;A0A5F9C3R8;A0A5F9DW53;A0A5F9CG63;A0A5F9CRE4;A0A5F9CXQ2		32789700	9423730	0.287399			0.0167421	0.100347		9916390	2521080	20.825	53.119	157			23365900	3.9554			A0A5F9D525;A0A5F9C3R8;A0A5F9DW53;A0A5F9CG63;A0A5F9CRE4	494
tr|A0A5F9D5A4|A0A5F9D5A4_RABIT RAB1A, member RAS oncogene family OS=Oryctolagus cuniculus OX=9986 GN=RAB1A PE=4 SV=1;tr|G1TCS8|G1TCS8_RABIT RAB1A, member RAS oncogene family OS=Oryctolagus cuniculus OX=9986 GN=RAB1A PE=4 SV=1;tr|A0A5F9DIJ0|A0A5F9DIJ0_RABIT	A0A5F9D5A4;G1TCS8;A0A5F9DIJ0;A0A5F9CL06		2931300	4085820	1.39386			0.185977	0.32463		751298	1003830	19.018	65.163	28			-1154520	-1.59484			A0A5F9D5A4;G1TCS8;A0A5F9DIJ0;A0A5F9CL06	496
tr|G1TES9|G1TES9_RABIT SCY domain-containing protein OS=Oryctolagus cuniculus OX=9986 PE=3 SV=1;tr|A0A5F9D5U6|A0A5F9D5U6_RABIT C-X-C motif chemokine OS=Oryctolagus cuniculus OX=9986 PE=3 SV=1	G1TES9;A0A5F9D5U6		13879000	13000800	0.936725			0.91489	0.942258		3700070	12846200	11.203	6.5777	24			878233	0.113786			G1TES9;A0A5F9D5U6	498
tr|A0A5F9D5U7|A0A5F9D5U7_RABIT Fructose-bisphosphate aldolase OS=Oryctolagus cuniculus OX=9986 GN=ALDOA PE=3 SV=1	A0A5F9D5U7		22496000	36147700	1.60685			0.0751181	0.218114		2649490	9529480	45.181	207.48	388			-13651700	-2.39061			A0A5F9D5U7	499
tr|U3KNR9|U3KNR9_RABIT Protein-tyrosine-phosphatase OS=Oryctolagus cuniculus OX=9986 GN=PTPN6 PE=3 SV=2;tr|G1SK12|G1SK12_RABIT Protein-tyrosine-phosphatase OS=Oryctolagus cuniculus OX=9986 GN=PTPN6 PE=3 SV=2;tr|A0A5F9D683|A0A5F9D683_RABIT Protein-tyrosine-	U3KNR9;G1SK12;A0A5F9D683		1651490	1485030	0.899206			0.816215	0.885435		790452	851316	63.177	51.203	72			166457	0.24818			U3KNR9;G1SK12;A0A5F9D683	503
tr|A0A5F9D6S4|A0A5F9D6S4_RABIT Uncharacterized protein OS=Oryctolagus cuniculus OX=9986 PE=4 SV=1;tr|A0A5F9DFM9|A0A5F9DFM9_RABIT Uncharacterized protein OS=Oryctolagus cuniculus OX=9986 PE=4 SV=1;tr|G1TJU8|G1TJU8_RABIT Uncharacterized protein OS=Oryctolagu	A0A5F9D6S4;A0A5F9DFM9;G1TJU8;U3KNN4		30000	1582970	52.7657			0.241422	0.370591		0	1957730	18.04	219.96	85			-1552970	-1.37395			A0A5F9D6S4;A0A5F9DFM9;G1TJU8;U3KNN4	505
tr|A0A5F9D6Z9|A0A5F9D6Z9_RABIT A-kinase anchoring protein 12 OS=Oryctolagus cuniculus OX=9986 GN=AKAP12 PE=4 SV=1;tr|G1SI22|G1SI22_RABIT A-kinase anchoring protein 12 OS=Oryctolagus cuniculus OX=9986 GN=AKAP12 PE=4 SV=2	A0A5F9D6Z9;G1SI22;A0A5F9CYX9		30000	1768370	58.9457			0.216828	0.343787		0	2055490	186.01	154.81	122			-1738370	-1.46483			A0A5F9D6Z9;G1SI22	510
tr|A0A5F9D756|A0A5F9D756_RABIT Hemoglobin subunit gamma OS=Oryctolagus cuniculus OX=9986 PE=3 SV=1;tr|A0A5S8HV93|A0A5S8HV93_RABIT Hemoglobin subunit gamma OS=Oryctolagus cuniculus OX=9986 PE=3 SV=1;tr|A0A5F9DPQ3|A0A5F9DPQ3_RABIT Hemoglobin subunit gamma OS	A0A5F9D756;A0A5S8HV93;A0A5F9DPQ3;G1TPE2		1784370000	954512000	0.534929			0.0552643	0.180797		421201000	332217000	16.5	245.84	1118			829855000	2.67938			A0A5F9D756;A0A5S8HV93;A0A5F9DPQ3	512
tr|A0A5F9D7T8|A0A5F9D7T8_RABIT CS domain-containing protein OS=Oryctolagus cuniculus OX=9986 PE=4 SV=1;tr|G1TWX4|G1TWX4_RABIT CS domain-containing protein OS=Oryctolagus cuniculus OX=9986 PE=4 SV=2;tr|A0A5F9CA32|A0A5F9CA32_RABIT Prostaglandin E synthase 3	A0A5F9D7T8;G1TWX4;A0A5F9CA32;A0A5F9D5T8;G1T1F5;A0A5H1ZRN9;A0A5H1ZRN6;A0A5F9DCE3		2960330	4179520	1.41184			0.0394226	0.151013		569662	408161	16.476	21.38	50			-1219180	-3.01329			A0A5F9D7T8;G1TWX4;A0A5F9CA32;A0A5F9D5T8;G1T1F5;A0A5H1ZRN9;A0A5H1ZRN6	519
tr|G1TD41|G1TD41_RABIT Heterogeneous nuclear ribonucleoprotein H1 OS=Oryctolagus cuniculus OX=9986 GN=HNRNPH1 PE=4 SV=2;tr|A0A5F9D8K9|A0A5F9D8K9_RABIT Heterogeneous nuclear ribonucleoprotein H1 OS=Oryctolagus cuniculus OX=9986 GN=HNRNPH1 PE=4 SV=1;tr|G1U24	G1TD41;A0A5F9D8K9;G1U248;A0A5F9CH18;A0A5F9CDC3;A0A5F9CRP7		1496430	3458730	2.31132			0.107208	0.26728		1308080	992168	47.087	67.534	53			-1962300	-2.07018			G1TD41;A0A5F9D8K9;G1U248;A0A5F9CH18;A0A5F9CDC3;A0A5F9CRP7	521
tr|A0A5F9D958|A0A5F9D958_RABIT Poly(rC) binding protein 2 OS=Oryctolagus cuniculus OX=9986 GN=PCBP2 PE=4 SV=1;tr|G1U2V6|G1U2V6_RABIT Poly(rC) binding protein 2 OS=Oryctolagus cuniculus OX=9986 GN=PCBP2 PE=4 SV=2;tr|A0A5F9DPP1|A0A5F9DPP1_RABIT Poly(rC) bind	A0A5F9D958;G1U2V6;A0A5F9DPP1;A0A5F9CMZ6;A0A5F9C2A3;A0A5F9C8Z5;A0A5F9CL77;A0A5F9DSH8;A0A5F9CEB3;A0A5F9CTT7;A0A5F9CRY3;A0A5F9DVX9;G1SI41;A0A5F9DI91		4901000	7759620	1.58327			0.374857	0.511362		4309710	2459870	33.8	24.836	45			-2858620	-0.997775			A0A5F9D958;G1U2V6;A0A5F9DPP1;A0A5F9CMZ6;A0A5F9C2A3;A0A5F9C8Z5;A0A5F9CL77;A0A5F9DSH8	526
tr|A0A5F9D9G2|A0A5F9D9G2_RABIT Complement component 8 subunit beta OS=Oryctolagus cuniculus OX=9986 GN=C8B PE=3 SV=1;tr|A0A5F9DDQ1|A0A5F9DDQ1_RABIT Complement component 8 subunit beta OS=Oryctolagus cuniculus OX=9986 GN=C8B PE=3 SV=1;tr|G1U8Y5|G1U8Y5_RABIT	A0A5F9D9G2;A0A5F9DDQ1;G1U8Y5		3405100	3573780	1.04954			0.950092	0.960722		3732140	2304980	66.319	133.6	55			-168683	-0.0666055			A0A5F9D9G2;A0A5F9DDQ1;G1U8Y5	528
tr|G1TG89|G1TG89_RABIT 40S ribosomal protein S15a OS=Oryctolagus cuniculus OX=9986 PE=1 SV=1;tr|A0A5F9D9V7|A0A5F9D9V7_RABIT 40S ribosomal protein S15a OS=Oryctolagus cuniculus OX=9986 PE=3 SV=1;tr|U3KPI0|U3KPI0_RABIT 40S ribosomal protein S15a OS=Oryctolag	G1TG89;A0A5F9D9V7;U3KPI0;G1TPZ0		319493	1779350	5.56929			0.0649067	0.198885		501417	866147	14.839	7.3642	40			-1459860	-2.52649			G1TG89;A0A5F9D9V7;U3KPI0;G1TPZ0	531
tr|A0A5F9DAA7|A0A5F9DAA7_RABIT Thioredoxin domain-containing protein OS=Oryctolagus cuniculus OX=9986 PE=4 SV=1;tr|G1TDH4|G1TDH4_RABIT Thioredoxin domain-containing protein OS=Oryctolagus cuniculus OX=9986 PE=4 SV=2;tr|A0A5F9C1C3|A0A5F9C1C3_RABIT Thioredox	A0A5F9DAA7;G1TDH4;A0A5F9C1C3		3878000	1493570	0.385139			0.310536	0.444497		3515670	560200	30.151	25.656	27			2384430	1.16009			A0A5F9DAA7;G1TDH4;A0A5F9C1C3	535
tr|G1T7N7|G1T7N7_RABIT DEFENSIN domain-containing protein OS=Oryctolagus cuniculus OX=9986 PE=3 SV=2;tr|A0A5F9DAE3|A0A5F9DAE3_RABIT DEFENSIN domain-containing protein OS=Oryctolagus cuniculus OX=9986 PE=3 SV=1;tr|A0A5F9DVG7|A0A5F9DVG7_RABIT DEFENSIN domain	G1T7N7;A0A5F9DAE3;A0A5F9DVG7		19858000	43429100	2.18698			0.317583	0.44934		10853000	34099100	13.695	3.1865	42			-23571100	-1.14089			G1T7N7;A0A5F9DAE3;A0A5F9DVG7	536
tr|A0A5F9DB01|A0A5F9DB01_RABIT Myosin light chain 6 OS=Oryctolagus cuniculus OX=9986 GN=MYL6 PE=4 SV=1;tr|A0A5F9DMY2|A0A5F9DMY2_RABIT Myosin light chain 6 OS=Oryctolagus cuniculus OX=9986 GN=MYL6 PE=4 SV=1;tr|G1TDK0|G1TDK0_RABIT Myosin light chain 6 OS=Ory	A0A5F9DB01;A0A5F9DMY2;G1TDK0;G1TDJ5;A0A5F9CQH5		5495770	1297570	0.236103			0.239822	0.369705		4791820	2195490	22.918	18.978	76			4198200	1.37957			A0A5F9DB01;A0A5F9DMY2;G1TDK0	540
tr|A0A5F9DNB9|A0A5F9DNB9_RABIT ATPase H+ transporting V1 subunit E1 OS=Oryctolagus cuniculus OX=9986 GN=ATP6V1E1 PE=3 SV=1;tr|A0A5F9DB61|A0A5F9DB61_RABIT ATPase H+ transporting V1 subunit E1 OS=Oryctolagus cuniculus OX=9986 GN=ATP6V1E1 PE=3 SV=1;tr|G1SS33|	A0A5F9DNB9;A0A5F9DB61;G1SS33;U3KMI5		598233	460933	0.770491			0.856711	0.913572		984209	746398	22.704	7.0378	41			137300	0.192524			A0A5F9DNB9;A0A5F9DB61;G1SS33;U3KMI5	542
tr|A0A5F9DB63|A0A5F9DB63_RABIT Talin 1 OS=Oryctolagus cuniculus OX=9986 GN=TLN1 PE=4 SV=1	A0A5F9DB63		3533830	30000	0.00848937			0.0325256	0.137521		1889400	0	261.28	7.6451	11			3503830	3.21204			A0A5F9DB63	543
tr|G1T2M9|G1T2M9_RABIT Osteonectin OS=Oryctolagus cuniculus OX=9986 GN=SPARC PE=3 SV=1;tr|A0A5F9DB99|A0A5F9DB99_RABIT Osteonectin OS=Oryctolagus cuniculus OX=9986 GN=SPARC PE=3 SV=1;tr|G1T2N1|G1T2N1_RABIT Osteonectin OS=Oryctolagus cuniculus OX=9986 GN=SPA	G1T2M9;A0A5F9DB99;G1T2N1		30000	3274400	109.147			0.0258151	0.119643		0	1624070	34.81	38.525	54			-3244400	-3.46011			G1T2M9;A0A5F9DB99;G1T2N1	545
tr|A0A5F9DBB4|A0A5F9DBB4_RABIT Interleukin enhancer binding factor 2 OS=Oryctolagus cuniculus OX=9986 GN=ILF2 PE=4 SV=1;tr|G1SNX5|G1SNX5_RABIT Interleukin enhancer binding factor 2 OS=Oryctolagus cuniculus OX=9986 GN=ILF2 PE=4 SV=2	A0A5F9DBB4;G1SNX5		30000	929800	30.9933			0.175334	0.315235		0	947469	43.062	8.4518	30			-899800	-1.64491			A0A5F9DBB4;G1SNX5	546
tr|A0A5F9DBD2|A0A5F9DBD2_RABIT Aldedh domain-containing protein OS=Oryctolagus cuniculus OX=9986 PE=3 SV=1;tr|G1SUY2|G1SUY2_RABIT Aldedh domain-containing protein OS=Oryctolagus cuniculus OX=9986 PE=3 SV=3;tr|A0A5F9CBD2|A0A5F9CBD2_RABIT Aldedh domain-conta	A0A5F9DBD2;G1SUY2;A0A5F9CBD2		1175900	637088	0.541788			0.527833	0.653561		1196120	629107	73.013	94.765	60			538812	0.690542			A0A5F9DBD2;G1SUY2;A0A5F9CBD2	547
tr|G1TPG3|G1TPG3_RABIT 40S ribosomal protein S18 OS=Oryctolagus cuniculus OX=9986 PE=1 SV=1;tr|G1SZI5|G1SZI5_RABIT 40S ribosomal protein S18 OS=Oryctolagus cuniculus OX=9986 PE=1 SV=2;tr|A0A5F9DBD5|A0A5F9DBD5_RABIT 40S ribosomal protein S18 OS=Oryctolagus	G1TPG3;G1SZI5;A0A5F9DBD5;A0A5F9DGP1;A0A5F9CV23		30000	4696270	156.542			0.0582594	0.186378		0	3074490	17.718	7.9157	25			-4666270	-2.6288			G1TPG3;G1SZI5;A0A5F9DBD5;A0A5F9DGP1;A0A5F9CV23	548
tr|A0A5F9DBJ1|A0A5F9DBJ1_RABIT Actin-depolymerizing factor OS=Oryctolagus cuniculus OX=9986 GN=GSN PE=3 SV=1	A0A5F9DBJ1		62377000	76964200	1.23386			0.621861	0.740701		41966500	21918000	90.588	323.31	1019			-14587200	-0.533647			A0A5F9DBJ1	549
tr|A0A5F9DC04|A0A5F9DC04_RABIT Corticosteroid-binding globulin OS=Oryctolagus cuniculus OX=9986 GN=SERPINA6 PE=3 SV=1;tr|G1TBD5|G1TBD5_RABIT Corticosteroid-binding globulin OS=Oryctolagus cuniculus OX=9986 GN=SERPINA6 PE=3 SV=3;tr|A0A5F9D402|A0A5F9D402_RAB	A0A5F9DC04;G1TBD5;A0A5F9D402		30000	1786600	59.5533			0.127471	0.301182		0	1585770	43.411	17.142	32			-1756600	-1.91864			A0A5F9DC04;G1TBD5;A0A5F9D402	552
tr|A0A5F9DC05|A0A5F9DC05_RABIT Coagulation factor X OS=Oryctolagus cuniculus OX=9986 GN=F10 PE=4 SV=1;tr|G1U6I7|G1U6I7_RABIT Coagulation factor X OS=Oryctolagus cuniculus OX=9986 GN=F10 PE=4 SV=2	A0A5F9DC05;G1U6I7		3177830	7656270	2.40928			0.244646	0.374023		1408920	5515070	53.755	151.13	137			-4478440	-1.36272			A0A5F9DC05;G1U6I7	553
tr|A0A5F9DC87|A0A5F9DC87_RABIT Palladin, cytoskeletal associated protein OS=Oryctolagus cuniculus OX=9986 GN=PALLD PE=4 SV=1;tr|A0A5F9CIK9|A0A5F9CIK9_RABIT Palladin, cytoskeletal associated protein OS=Oryctolagus cuniculus OX=9986 GN=PALLD PE=4 SV=1;tr|A0A	A0A5F9DC87;A0A5F9CIK9;A0A5F9DF02;G1SMS2;A0A5F9DD77;A0A5F9CR45;A0A5F9DU42;G1SY79		30000	8361780	278.726			0.0243324	0.117892		0	4093520	152.16	38.449	59			-8331780	-3.52535			A0A5F9DC87;A0A5F9CIK9;A0A5F9DF02;G1SMS2;A0A5F9DD77	555
tr|A0A5F9DCD3|A0A5F9DCD3_RABIT Cytochrome b5 OS=Oryctolagus cuniculus OX=9986 GN=CYB5A PE=3 SV=1	A0A5F9DCD3		1077000	4304120	3.9964			0.0525395	0.175836		1813460	953360	14.446	18.168	40			-3227120	-2.72822			A0A5F9DCD3	556
tr|G1TBL6|G1TBL6_RABIT Clathrin heavy chain OS=Oryctolagus cuniculus OX=9986 GN=CLTC PE=3 SV=3;tr|A0A5F9DCD4|A0A5F9DCD4_RABIT Clathrin heavy chain OS=Oryctolagus cuniculus OX=9986 GN=CLTC PE=3 SV=1	G1TBL6;A0A5F9DCD4;A0A5F9CM34;A0A5F9DSZ0;A0A5F9CWS3;G1SF26;A0A5F9DCQ8		1813830	7342310	4.04796			0.0168228	0.100347		1007900	2204970	192.03	249.36	438			-5528480	-3.94966			G1TBL6;A0A5F9DCD4	557
tr|G1T078|G1T078_RABIT Transforming growth factor beta-1-induced transcript 1 protein OS=Oryctolagus cuniculus OX=9986 PE=3 SV=1;tr|A0A5F9DCD8|A0A5F9DCD8_RABIT Uncharacterized protein OS=Oryctolagus cuniculus OX=9986 PE=4 SV=1	G1T078;A0A5F9DCD8		1635770	1410000	0.861979			0.866444	0.918532		1491270	1591970	50.086	22.89	67			225767	0.179265			G1T078;A0A5F9DCD8	558
tr|A0A5F9DCR7|A0A5F9DCR7_RABIT ATP-dependent RNA helicase DDX1 OS=Oryctolagus cuniculus OX=9986 GN=DDX1 PE=3 SV=1;tr|G1SS73|G1SS73_RABIT ATP-dependent RNA helicase DDX1 OS=Oryctolagus cuniculus OX=9986 GN=DDX1 PE=3 SV=2	A0A5F9DCR7;G1SS73		30000	769200	25.64			0.170299	0.31281		0	766799	73.922	36.304	29			-739200	-1.66971			A0A5F9DCR7;G1SS73	560
tr|G1TUH9|G1TUH9_RABIT Dihydropyrimidinase like 3 OS=Oryctolagus cuniculus OX=9986 GN=DPYSL3 PE=3 SV=2;tr|A0A5F9DCV7|A0A5F9DCV7_RABIT Dihydropyrimidinase like 3 OS=Oryctolagus cuniculus OX=9986 GN=DPYSL3 PE=3 SV=1;tr|A0A5F9CLG7|A0A5F9CLG7_RABIT Dihydropyri	G1TUH9;A0A5F9DCV7;A0A5F9CLG7;A0A5F9CYR7		30000	6612070	220.402			0.042824	0.157166		0	3891260	71.264	192.83	193			-6582070	-2.92976			G1TUH9;A0A5F9DCV7;A0A5F9CLG7;A0A5F9CYR7	561
tr|A0A5F9DDZ7|A0A5F9DDZ7_RABIT Filamin C OS=Oryctolagus cuniculus OX=9986 GN=FLNC PE=3 SV=1;tr|A0A5F9DNN5|A0A5F9DNN5_RABIT Filamin C OS=Oryctolagus cuniculus OX=9986 GN=FLNC PE=3 SV=1;tr|G1T2A9|G1T2A9_RABIT Filamin C OS=Oryctolagus cuniculus OX=9986 GN=FLN	A0A5F9DDZ7;A0A5F9DNN5;G1T2A9;A0A5F9CK77		30000	3169600	105.653			0.13508	0.311365		0	2910480	278.86	11.851	11			-3139600	-1.8684			A0A5F9DDZ7;A0A5F9DNN5;G1T2A9;A0A5F9CK77	568
tr|G1U9R0|G1U9R0_RABIT GST class-pi OS=Oryctolagus cuniculus OX=9986 PE=3 SV=3;tr|A0A5F9DEF9|A0A5F9DEF9_RABIT GST class-pi OS=Oryctolagus cuniculus OX=9986 PE=3 SV=1;tr|A0A5F9CPB1|A0A5F9CPB1_RABIT GST class-pi OS=Oryctolagus cuniculus OX=9986 PE=3 SV=1	G1U9R0;A0A5F9DEF9;A0A5F9CPB1		13317700	18580800	1.3952			0.122909	0.295227		884311	4589680	47.392	92.166	106			-5263170	-1.95034			G1U9R0;A0A5F9DEF9;A0A5F9CPB1	570
tr|G1SF06|G1SF06_RABIT EH domain containing 3 OS=Oryctolagus cuniculus OX=9986 GN=EHD3 PE=4 SV=2;tr|A0A5F9DEK2|A0A5F9DEK2_RABIT EH domain containing 3 OS=Oryctolagus cuniculus OX=9986 GN=EHD3 PE=4 SV=1	G1SF06;A0A5F9DEK2		3645070	832150	0.228295			0.276094	0.40655		3770320	854992	60.868	17.176	52			2812920	1.26023			G1SF06;A0A5F9DEK2	572
tr|A0A5F9DEN1|A0A5F9DEN1_RABIT Coronin OS=Oryctolagus cuniculus OX=9986 GN=CORO1A PE=3 SV=1;tr|G1TF67|G1TF67_RABIT Coronin OS=Oryctolagus cuniculus OX=9986 GN=CORO1A PE=3 SV=2;tr|A0A5F9C7Q9|A0A5F9C7Q9_RABIT Coronin OS=Oryctolagus cuniculus OX=9986 GN=CORO1	A0A5F9DEN1;G1TF67;A0A5F9C7Q9		28356000	32298300	1.13903			0.75939	0.847283		9599500	18475600	47.749	153.95	249			-3942330	-0.32796			A0A5F9DEN1;G1TF67;A0A5F9C7Q9	574
tr|A0A5F9DEV8|A0A5F9DEV8_RABIT Annexin OS=Oryctolagus cuniculus OX=9986 GN=ICE2 PE=3 SV=1;tr|A0A5F9CZV8|A0A5F9CZV8_RABIT Annexin OS=Oryctolagus cuniculus OX=9986 GN=ICE2 PE=3 SV=1	A0A5F9DEV8;A0A5F9CZV8;A0A5F9D646		22296700	95144200	4.26719			0.0618113	0.192628		4173890	48868800	43.591	257.25	496			-72847500	-2.57256			A0A5F9DEV8;A0A5F9CZV8	575
tr|A0A5F9DF81|A0A5F9DF81_RABIT Extracellular superoxide dismutase [Cu-Zn] OS=Oryctolagus cuniculus OX=9986 PE=4 SV=1;tr|A0A5S8H9D4|A0A5S8H9D4_RABIT Extracellular superoxide dismutase [Cu-Zn] OS=Oryctolagus cuniculus OX=9986 PE=4 SV=1	A0A5F9DF81;A0A5S8H9D4		30000	3845830	128.194			0.158961	0.311416		0	3823670	34.256	21.036	75			-3815830	-1.7285			A0A5F9DF81;A0A5S8H9D4	577
tr|G1T8T5|G1T8T5_RABIT Complement C1q B chain OS=Oryctolagus cuniculus OX=9986 GN=C1QB PE=4 SV=3;tr|A0A5F9DF82|A0A5F9DF82_RABIT Complement C1q B chain OS=Oryctolagus cuniculus OX=9986 GN=C1QB PE=4 SV=1	G1T8T5;A0A5F9DF82		6735570	21853300	3.24446			0.526948	0.653561		1607810	37799100	24.34	5.6175	35			-15117800	-0.692108			G1T8T5;A0A5F9DF82	578
tr|A0A5F9DFI8|A0A5F9DFI8_RABIT SERPIN domain-containing protein OS=Oryctolagus cuniculus OX=9986 GN=SERPINF2 PE=3 SV=1;tr|G1SCK4|G1SCK4_RABIT SERPIN domain-containing protein OS=Oryctolagus cuniculus OX=9986 GN=SERPINF2 PE=3 SV=1;tr|A0A5F9D638|A0A5F9D638_R	A0A5F9DFI8;G1SCK4;A0A5F9D638;A0A5F9D4A7		65057300	11582800	0.17804			0.0601582	0.191605		34468100	9092250	55.217	197.61	364			53474500	2.59826			A0A5F9DFI8;G1SCK4;A0A5F9D638;A0A5F9D4A7	579
tr|G1TJG6|G1TJG6_RABIT Glyceraldehyde-3-phosphate dehydrogenase OS=Oryctolagus cuniculus OX=9986 PE=3 SV=2;tr|A0A5F9DFJ9|A0A5F9DFJ9_RABIT Glyceraldehyde-3-phosphate dehydrogenase OS=Oryctolagus cuniculus OX=9986 PE=3 SV=1;tr|G1TYG1|G1TYG1_RABIT Glyceraldeh	G1TJG6;A0A5F9DFJ9;G1TYG1;A0A5F9D0T8;G1T091;G1TUD0;A0A5F9DW84;A0A5F9C381		113462000	238068000	2.09822			0.0579715	0.186282		23080000	78635700	32.522	272.25	979			-124607000	-2.63353			G1TJG6;A0A5F9DFJ9;G1TYG1;A0A5F9D0T8	580
tr|A0A5F9DFU6|A0A5F9DFU6_RABIT Alpha-1,4 glucan phosphorylase OS=Oryctolagus cuniculus OX=9986 GN=PYGM PE=3 SV=1;tr|U3KMU3|U3KMU3_RABIT Alpha-1,4 glucan phosphorylase OS=Oryctolagus cuniculus OX=9986 GN=PYGM PE=3 SV=2;tr|A0A5F9CA71|A0A5F9CA71_RABIT Alpha-1	A0A5F9DFU6;U3KMU3;A0A5F9CA71;G1SGZ6		30000	3233700	107.79			0.151524	0.311416		0	3135860	87.513	48.125	74			-3203700	-1.76952			A0A5F9DFU6;U3KMU3;A0A5F9CA71;G1SGZ6	582
tr|A0A5F9DH17|A0A5F9DH17_RABIT Septin-type G domain-containing protein OS=Oryctolagus cuniculus OX=9986 PE=4 SV=1	A0A5F9DH17		678200	2267650	3.34363			0.37716	0.512704		1122720	2536630	20.888	6.2861	18			-1589450	-0.992438			A0A5F9DH17	588
tr|A0A5S8H0W0|A0A5S8H0W0_RABIT 35 kDa lectin OS=Oryctolagus cuniculus OX=9986 GN=LGALS3 PE=4 SV=1;tr|A0A5F9DHK7|A0A5F9DHK7_RABIT Galectin OS=Oryctolagus cuniculus OX=9986 GN=LGALS3 PE=4 SV=1	A0A5S8H0W0;A0A5F9DHK7		2191870	16403800	7.48393			0.181305	0.31967		2176490	15072100	26.945	16.348	129			-14212000	-1.61644			A0A5S8H0W0;A0A5F9DHK7	591
tr|A0A5F9DHU0|A0A5F9DHU0_RABIT Calnexin OS=Oryctolagus cuniculus OX=9986 GN=CANX PE=3 SV=1;tr|A0A5F9DU78|A0A5F9DU78_RABIT Calnexin OS=Oryctolagus cuniculus OX=9986 GN=CANX PE=3 SV=1;tr|G1U6H0|G1U6H0_RABIT Calnexin OS=Oryctolagus cuniculus OX=9986 GN=CANX P	A0A5F9DHU0;A0A5F9DU78;G1U6H0;A0A5F9D9N0		5389270	5709850	1.05948			0.724105	0.823157		778824	1241980	63.326	39.888	190			-320583	-0.37877			A0A5F9DHU0;A0A5F9DU78;G1U6H0;A0A5F9D9N0	592
tr|A0A5F9DI38|A0A5F9DI38_RABIT Heterogeneous nuclear ribonucleoprotein A/B OS=Oryctolagus cuniculus OX=9986 GN=HNRNPAB PE=4 SV=1;tr|G1TPN3|G1TPN3_RABIT Heterogeneous nuclear ribonucleoprotein A/B OS=Oryctolagus cuniculus OX=9986 GN=HNRNPAB PE=4 SV=2	A0A5F9DI38;G1TPN3		1060800	3247430	3.0613			0.288334	0.419447		1785400	2529190	28.897	45.248	87			-2186630	-1.22336			A0A5F9DI38;G1TPN3	593
tr|A0A5F9DIH2|A0A5F9DIH2_RABIT Paraoxonase OS=Oryctolagus cuniculus OX=9986 GN=PON1 PE=3 SV=1;tr|G1SN96|G1SN96_RABIT Paraoxonase OS=Oryctolagus cuniculus OX=9986 GN=PON1 PE=3 SV=3	A0A5F9DIH2;G1SN96		27051300	47253000	1.74679			0.337663	0.472206		9003780	30866400	40	245.59	428			-20201700	-1.08825			A0A5F9DIH2;G1SN96	596
tr|A0A5F9DJG1|A0A5F9DJG1_RABIT 59 kDa serine/threonine-protein kinase OS=Oryctolagus cuniculus OX=9986 GN=ILK PE=4 SV=1	A0A5F9DJG1		10878500	5607250	0.515443			0.144746	0.311416		4583060	2114900	57.67	42.266	226			5271220	1.80882			A0A5F9DJG1	601
tr|A0A5F9DJG6|A0A5F9DJG6_RABIT Amine oxidase OS=Oryctolagus cuniculus OX=9986 GN=AOC3 PE=3 SV=1	A0A5F9DJG6		337120	489840	1.45301			0.7439	0.836325		531947	536461	84.089	82.362	70			-152720	-0.350131			A0A5F9DJG6	602
tr|A0A5F9DKI8|A0A5F9DKI8_RABIT Uncharacterized protein OS=Oryctolagus cuniculus OX=9986 PE=3 SV=1;tr|G1SPU6|G1SPU6_RABIT Uncharacterized protein OS=Oryctolagus cuniculus OX=9986 PE=3 SV=3	A0A5F9DKI8;G1SPU6;A0A5F9DNL0;A0A5F9DGZ0;A0A5F9CTA4		609033000	810677000	1.33109			0.249199	0.377717		107379000	235981000	39.999	323.31	2156			-201643000	-1.34711			A0A5F9DKI8;G1SPU6	609
tr|A0A5F9DLC0|A0A5F9DLC0_RABIT Creatine kinase OS=Oryctolagus cuniculus OX=9986 PE=3 SV=1;tr|G1SVY8|G1SVY8_RABIT Creatine kinase OS=Oryctolagus cuniculus OX=9986 PE=3 SV=3	A0A5F9DLC0;G1SVY8;A0A5F9C9F1		10223500	13343600	1.30519			0.199908	0.334189		1965060	2925050	47.543	199.94	511			-3120080	-1.5336			A0A5F9DLC0;G1SVY8	613
tr|A0A5F9DLR9|A0A5F9DLR9_RABIT Four and a half LIM domains 1 OS=Oryctolagus cuniculus OX=9986 GN=FHL1 PE=4 SV=1;tr|G1U6H6|G1U6H6_RABIT Four and a half LIM domains 1 OS=Oryctolagus cuniculus OX=9986 GN=FHL1 PE=4 SV=3;tr|A0A5F9D7C5|A0A5F9D7C5_RABIT Four and	A0A5F9DLR9;G1U6H6;A0A5F9D7C5;A0A5F9C590;A0A5F9D270;A0A5F9DG08		6850870	10966200	1.6007			0.545549	0.668528		4198610	9957420	34.422	39.453	118			-4115350	-0.659608			A0A5F9DLR9;G1U6H6;A0A5F9D7C5;A0A5F9C590;A0A5F9D270;A0A5F9DG08	614
tr|A0A5S8H548|A0A5S8H548_RABIT Protein-serine/threonine phosphatase OS=Oryctolagus cuniculus OX=9986 PE=4 SV=1;tr|A0A5F9DM35|A0A5F9DM35_RABIT Serine/threonine-protein phosphatase OS=Oryctolagus cuniculus OX=9986 PE=3 SV=1;tr|A0A5F9CNC1|A0A5F9CNC1_RABIT Ser	A0A5S8H548;A0A5F9DM35;A0A5F9CNC1;G1SQT0		30000	723950	24.1317			0.187465	0.325117		0	756865	34.509	28.129	48			-693950	-1.58807			A0A5S8H548;A0A5F9DM35;A0A5F9CNC1	615
tr|B6V9S9|B6V9S9_RABIT CCT-beta OS=Oryctolagus cuniculus OX=9986 GN=CCT2 PE=2 SV=1;tr|A0A5F9DM38|A0A5F9DM38_RABIT CCT-beta OS=Oryctolagus cuniculus OX=9986 GN=CCT2 PE=3 SV=1;tr|A0A5F9C3W8|A0A5F9C3W8_RABIT CCT-beta OS=Oryctolagus cuniculus OX=9986 GN=CCT2 P	B6V9S9;A0A5F9DM38;A0A5F9C3W8;A0A5F9D474		3960630	4899280	1.237			0.579674	0.704377		1053290	2487120	57.458	146.11	80			-938650	-0.601931			B6V9S9;A0A5F9DM38;A0A5F9C3W8;A0A5F9D474	616
tr|A0A5F9DN85|A0A5F9DN85_RABIT Histone H2A OS=Oryctolagus cuniculus OX=9986 PE=3 SV=1;tr|G1U2G1|G1U2G1_RABIT Histone H2A OS=Oryctolagus cuniculus OX=9986 GN=H2AJ PE=3 SV=1;tr|G1TUJ8|G1TUJ8_RABIT Histone H2A OS=Oryctolagus cuniculus OX=9986 GN=H2AC13 PE=3 S	A0A5F9DN85;G1U2G1;G1TUJ8;G1TE68;G1TGN3;G1T7F6;G1U2Q4;G1TMN0;G1SVP6;A0A5F9CLR6;G1TXN5;A0A5F9CK70		54699000	71890700	1.3143			0.210473	0.340789		18838600	6669910	13.906	38.393	72			-17191700	-1.49			A0A5F9DN85;G1U2G1;G1TUJ8;G1TE68;G1TGN3;G1T7F6;G1U2Q4;G1TMN0;G1SVP6;A0A5F9CLR6;G1TXN5	619
tr|A0A5F9DNN9|A0A5F9DNN9_RABIT Chloride intracellular channel protein OS=Oryctolagus cuniculus OX=9986 GN=CLIC4 PE=3 SV=1;tr|G1SJ77|G1SJ77_RABIT Chloride intracellular channel protein OS=Oryctolagus cuniculus OX=9986 GN=CLIC4 PE=3 SV=3	A0A5F9DNN9;G1SJ77		30000	1813930	60.4643			0.0605783	0.192097		0	1192240	36.391	33.202	47			-1783930	-2.59165			A0A5F9DNN9;G1SJ77	622
tr|A0A5F9DNU2|A0A5F9DNU2_RABIT Uncharacterized protein OS=Oryctolagus cuniculus OX=9986 PE=4 SV=1	A0A5F9DNU2		30000	1843300	61.4433			0.0786732	0.220794		0	1337530	94.991	25.976	65			-1813300	-2.34816			A0A5F9DNU2	623
tr|A0A5F9DNW2|A0A5F9DNW2_RABIT Ribosomal protein L15 OS=Oryctolagus cuniculus OX=9986 PE=3 SV=1;tr|G1TII0|G1TII0_RABIT Ribosomal protein L15 OS=Oryctolagus cuniculus OX=9986 PE=3 SV=1;tr|G1T0C1|G1T0C1_RABIT Ribosomal protein L15 OS=Oryctolagus cuniculus OX	A0A5F9DNW2;G1TII0;G1T0C1;A0A5F9DCM2;G1SF30		30000	8112370	270.412			0.140436	0.311416		0	7629580	33.996	5.4938	13			-8082370	-1.83484			A0A5F9DNW2;G1TII0;G1T0C1;A0A5F9DCM2;G1SF30	624
tr|A0A5F9DP16|A0A5F9DP16_RABIT Chromosome 1 open reading frame 43 OS=Oryctolagus cuniculus OX=9986 GN=C1orf43 PE=3 SV=1;tr|A0A5F9DC75|A0A5F9DC75_RABIT Chromosome 1 open reading frame 43 OS=Oryctolagus cuniculus OX=9986 GN=C1orf43 PE=3 SV=1	A0A5F9DP16;A0A5F9DC75		7151530	17758300	2.48315			0.0936737	0.247175		2861160	7885100	32.921	108.95	147			-10606800	-2.19018			A0A5F9DP16;A0A5F9DC75	625
tr|A0A5F9DP56|A0A5F9DP56_RABIT Heterogeneous nuclear ribonucleoproteins A2/B1 OS=Oryctolagus cuniculus OX=9986 GN=HNRNPA2B1 PE=4 SV=1;tr|G1TWL0|G1TWL0_RABIT Heterogeneous nuclear ribonucleoproteins A2/B1 OS=Oryctolagus cuniculus OX=9986 GN=HNRNPA2B1 PE=4 S	A0A5F9DP56;G1TWL0;A0A5F9CSI5;A0A5F9CMV5;A0A5F9CCR3;A0A5F9C6T8;A0A5F9C9I3;A0A5F9DEK7		3426330	20563800	6.0017			0.0166071	0.100347		5882620	4630010	35.901	77.643	80			-17137500	-3.96506			A0A5F9DP56;G1TWL0;A0A5F9CSI5;A0A5F9CMV5;A0A5F9CCR3;A0A5F9C6T8;A0A5F9C9I3;A0A5F9DEK7	627
tr|A0A5F9DPE9|A0A5F9DPE9_RABIT Chaperonin containing TCP1 subunit 5 OS=Oryctolagus cuniculus OX=9986 GN=CCT5 PE=4 SV=1;tr|G1TMS5|G1TMS5_RABIT CCT-epsilon OS=Oryctolagus cuniculus OX=9986 GN=CCT5 PE=3 SV=1;tr|A0A5F9CC50|A0A5F9CC50_RABIT CCT-epsilon OS=Oryct	A0A5F9DPE9;G1TMS5;A0A5F9CC50		4639770	6417470	1.38314			0.208455	0.340211		1502510	1402320	53.872	32.835	50			-1777700	-1.49815			A0A5F9DPE9;G1TMS5;A0A5F9CC50	629
tr|A0A5F9DPL1|A0A5F9DPL1_RABIT L-lactate dehydrogenase OS=Oryctolagus cuniculus OX=9986 GN=LDHB PE=3 SV=1;tr|G1TYA7|G1TYA7_RABIT L-lactate dehydrogenase OS=Oryctolagus cuniculus OX=9986 GN=LDHB PE=3 SV=2	A0A5F9DPL1;G1TYA7;A0A5F9DRC9		9559200	13102400	1.37066			0.222549	0.350551		2734780	3257760	36.578	44.926	138			-3543150	-1.4428			A0A5F9DPL1;G1TYA7	630
tr|A0A5F9DPU4|A0A5F9DPU4_RABIT Annexin OS=Oryctolagus cuniculus OX=9986 GN=ANXA6 PE=3 SV=1;tr|A0A5F9CV44|A0A5F9CV44_RABIT Annexin OS=Oryctolagus cuniculus OX=9986 GN=ANXA6 PE=3 SV=1;tr|G1SNS9|G1SNS9_RABIT Annexin OS=Oryctolagus cuniculus OX=9986 GN=ANXA6 P	A0A5F9DPU4;A0A5F9CV44;G1SNS9		30000	7968970	265.632			0.0194903	0.108396		0	3640870	78.639	133.75	298			-7938970	-3.77676			A0A5F9DPU4;A0A5F9CV44;G1SNS9	633
tr|G1U2E6|G1U2E6_RABIT Prohibitin OS=Oryctolagus cuniculus OX=9986 GN=PHB2 PE=3 SV=2;tr|A0A5F9DPY3|A0A5F9DPY3_RABIT Prohibitin OS=Oryctolagus cuniculus OX=9986 GN=PHB2 PE=3 SV=1	G1U2E6;A0A5F9DPY3;A0A5F9D109		1267000	1856170	1.46501			0.673636	0.781764		2142550	686053	33.296	10.332	47			-589167	-0.4536			G1U2E6;A0A5F9DPY3	634
tr|A0A5F9DQ50|A0A5F9DQ50_RABIT Calcium-activated neutral proteinase small subunit OS=Oryctolagus cuniculus OX=9986 GN=CAPNS1 PE=4 SV=1	A0A5F9DQ50		30000	1658730	55.291			0.178805	0.319199		0	1732580	24.725	4.7817	31			-1628730	-1.62824			A0A5F9DQ50	635
tr|A0A5F9DQH9|A0A5F9DQH9_RABIT Latent transforming growth factor beta binding protein 1 OS=Oryctolagus cuniculus OX=9986 GN=LTBP1 PE=4 SV=1;tr|G1SXJ3|G1SXJ3_RABIT Latent transforming growth factor beta binding protein 1 OS=Oryctolagus cuniculus OX=9986 GN=	A0A5F9DQH9;G1SXJ3		30000	2119830	70.661			0.0173893	0.102215		0	925682	148.44	24.721	21			-2089830	-3.91031			A0A5F9DQH9;G1SXJ3	636
tr|A0A5F9DQS0|A0A5F9DQS0_RABIT T-complex protein 1 subunit zeta OS=Oryctolagus cuniculus OX=9986 PE=3 SV=1;tr|A0A5F9C7X2|A0A5F9C7X2_RABIT Uncharacterized protein OS=Oryctolagus cuniculus OX=9986 PE=3 SV=1	A0A5F9DQS0;A0A5F9C7X2;A0A5F9DA68;G1T341;A0A5F9DEZ9		1502770	2952870	1.96495			0.419116	0.556994		2550910	1133590	53.288	27.9	67			-1450100	-0.899766			A0A5F9DQS0;A0A5F9C7X2	640
tr|A0A5F9DQX8|A0A5F9DQX8_RABIT Uncharacterized protein OS=Oryctolagus cuniculus OX=9986 PE=4 SV=1	A0A5F9DQX8		30000	1413850	47.1283			0.0374693	0.149309		0	781981	77.287	25.454	24			-1383850	-3.06516			A0A5F9DQX8	641
tr|A0A5S8H2S7|A0A5S8H2S7_RABIT Aspartate transaminase OS=Oryctolagus cuniculus OX=9986 GN=GOT2 PE=3 SV=1;tr|A0A5F9DR01|A0A5F9DR01_RABIT Aspartate aminotransferase OS=Oryctolagus cuniculus OX=9986 GN=GOT2 PE=3 SV=1;tr|A0A5F9DTB2|A0A5F9DTB2_RABIT Aspartate a	A0A5S8H2S7;A0A5F9DR01;A0A5F9DTB2;A0A5F9DLT5;A0A5F9CQZ5		2235870	1162500	0.519932			0.0559536	0.182227		468679	515848	48.079	13.937	42			1073370	2.66746			A0A5S8H2S7;A0A5F9DR01;A0A5F9DTB2;A0A5F9DLT5;A0A5F9CQZ5	642
tr|A0A5F9DR44|A0A5F9DR44_RABIT Uncharacterized protein OS=Oryctolagus cuniculus OX=9986 PE=3 SV=1	A0A5F9DR44		30000	1342320	44.744			0.156687	0.311416		0	1305700	228.55	8.5107	25			-1312320	-1.74083			A0A5F9DR44	644
tr|A0A5F9DR45|A0A5F9DR45_RABIT Complement component C6 OS=Oryctolagus cuniculus OX=9986 GN=C6 PE=3 SV=1;tr|G1SGF8|G1SGF8_RABIT Complement component C6 OS=Oryctolagus cuniculus OX=9986 GN=C6 PE=3 SV=3;tr|A0A5F9DTQ8|A0A5F9DTQ8_RABIT Complement C6 OS=Oryctola	A0A5F9DR45;G1SGF8;A0A5F9DTQ8		4458600	2832400	0.635267			0.377969	0.512704		2809150	440509	101.49	119.79	256			1626200	0.99057			A0A5F9DR45;G1SGF8;A0A5F9DTQ8	645
tr|G1U8J5|G1U8J5_RABIT ATP synthase-coupling factor 6, mitochondrial OS=Oryctolagus cuniculus OX=9986 PE=3 SV=1;tr|A0A5F9DRC7|A0A5F9DRC7_RABIT ATP synthase-coupling factor 6, mitochondrial OS=Oryctolagus cuniculus OX=9986 PE=3 SV=1;tr|A0A5F9DST8|A0A5F9DST8	G1U8J5;A0A5F9DRC7;A0A5F9DST8;A0A5F9D811		1021230	829883	0.812631			0.805305	0.883513		933534	844153	12.413	65.172	30			191350	0.26333			G1U8J5;A0A5F9DRC7;A0A5F9DST8;A0A5F9D811	646
tr|G1SG80|G1SG80_RABIT Adenylate kinase 2, mitochondrial OS=Oryctolagus cuniculus OX=9986 GN=AK2 PE=3 SV=2;tr|A0A5F9DRD9|A0A5F9DRD9_RABIT Adenylate kinase 2, mitochondrial OS=Oryctolagus cuniculus OX=9986 GN=AK2 PE=3 SV=1;tr|A0A5F9CTP9|A0A5F9CTP9_RABIT Nuc	G1SG80;A0A5F9DRD9;A0A5F9CTP9;A0A5F9D295;A0A5F9D7G1		1009070	546450	0.541538			0.452429	0.58832		848951	455877	25.493	8.4704	16			462617	0.831536			G1SG80;A0A5F9DRD9;A0A5F9CTP9;A0A5F9D295;A0A5F9D7G1	647
tr|A0A5F9DRH4|A0A5F9DRH4_RABIT Four and a half LIM domains 2 OS=Oryctolagus cuniculus OX=9986 GN=FHL2 PE=4 SV=1;tr|G1SU66|G1SU66_RABIT Four and a half LIM domains 2 OS=Oryctolagus cuniculus OX=9986 GN=FHL2 PE=4 SV=2	A0A5F9DRH4;G1SU66;A0A5F9C9R6		30000	646217	21.5406			0.186337	0.32463		0	669923	34.437	71.259	47			-616217	-1.5932			A0A5F9DRH4;G1SU66	651
tr|A0A5F9DRJ7|A0A5F9DRJ7_RABIT Uncharacterized protein OS=Oryctolagus cuniculus OX=9986 PE=3 SV=1	A0A5F9DRJ7		21013700	10098700	0.480577			0.0993828	0.254801		8105900	3540020	148.89	25.412	41			10915000	2.13735			A0A5F9DRJ7	652
tr|A0A5F9DRM4|A0A5F9DRM4_RABIT Peptidylprolyl isomerase OS=Oryctolagus cuniculus OX=9986 GN=FKBP4 PE=4 SV=1	A0A5F9DRM4		30000	1994750	66.4917			0.218567	0.345786		0	2333940	55.564	19.073	40			-1964750	-1.45807			A0A5F9DRM4	653
tr|A0A5F9DRU0|A0A5F9DRU0_RABIT Actinin alpha 1 OS=Oryctolagus cuniculus OX=9986 GN=ACTN1 PE=3 SV=1;tr|A0A5F9DRD6|A0A5F9DRD6_RABIT Actinin alpha 1 OS=Oryctolagus cuniculus OX=9986 GN=ACTN1 PE=3 SV=1;tr|A0A5F9CUU5|A0A5F9CUU5_RABIT Actinin alpha 1 OS=Oryctola	A0A5F9DRU0;A0A5F9DRD6;A0A5F9CUU5;A0A5F9CV24;A0A5F9DKG5;A0A5F9D1F7;G1TQR0		2559430	6039320	2.35963			0.502034	0.634564		4381110	6906210	112.14	78.551	19			-3479880	-0.736962			A0A5F9DRU0;A0A5F9DRD6;A0A5F9CUU5;A0A5F9CV24;A0A5F9DKG5;A0A5F9D1F7;G1TQR0	655
tr|A0A5F9DS50|A0A5F9DS50_RABIT Complement C1s OS=Oryctolagus cuniculus OX=9986 GN=C1S PE=4 SV=1;tr|G1T7G7|G1T7G7_RABIT Complement C1s OS=Oryctolagus cuniculus OX=9986 GN=C1S PE=4 SV=2	A0A5F9DS50;G1T7G7		677867	3826470	5.64487			0.315822	0.447724		1122140	4626050	72.209	53.069	49			-3148600	-1.14565			A0A5F9DS50;G1T7G7	657
tr|A0A5F9DSH0|A0A5F9DSH0_RABIT Calmodulin OS=Oryctolagus cuniculus OX=9986 GN=CALM2 PE=4 SV=1	A0A5F9DSH0		2455370	2940550	1.1976			0.819931	0.886114		246899	3448930	17.183	19.564	56			-485183	-0.243037			A0A5F9DSH0	659
tr|A0A5F9DSN3|A0A5F9DSN3_RABIT Uncharacterized protein OS=Oryctolagus cuniculus OX=9986 PE=4 SV=1;tr|A0A5F9DBJ5|A0A5F9DBJ5_RABIT Uncharacterized protein OS=Oryctolagus cuniculus OX=9986 PE=4 SV=1;tr|G1SUY3|G1SUY3_RABIT Uncharacterized protein OS=Oryctolagu	A0A5F9DSN3;A0A5F9DBJ5;G1SUY3		30000	20888800	696.293			0.139029	0.311416		0	19597500	20.954	76.357	91			-20858800	-1.84352			A0A5F9DSN3;A0A5F9DBJ5;G1SUY3	660
tr|A0A5F9DU18|A0A5F9DU18_RABIT Uncharacterized protein OS=Oryctolagus cuniculus OX=9986 PE=4 SV=1;tr|G1T521|G1T521_RABIT Uncharacterized protein OS=Oryctolagus cuniculus OX=9986 PE=4 SV=2;tr|A0A5F9DBR5|A0A5F9DBR5_RABIT Uncharacterized protein OS=Oryctolagu	A0A5F9DU18;G1T521;A0A5F9DBR5;A0A5F9C829		1741870	10402000	5.97174			0.0878384	0.236086		1493490	6503180	42.873	73.386	121			-8660130	-2.24801			A0A5F9DU18;G1T521;A0A5F9DBR5;A0A5F9C829	665
tr|G1SSK8|G1SSK8_RABIT Citrate synthase OS=Oryctolagus cuniculus OX=9986 GN=CS PE=3 SV=2;tr|A0A5F9DU85|A0A5F9DU85_RABIT Citrate synthase OS=Oryctolagus cuniculus OX=9986 GN=CS PE=3 SV=1	G1SSK8;A0A5F9DU85		737467	2294130	3.11082			0.21475	0.342746		1225370	1359800	50.385	11.83	18			-1556670	-1.47298			G1SSK8;A0A5F9DU85	666
tr|G1U7K9|G1U7K9_RABIT High mobility group box 1 OS=Oryctolagus cuniculus OX=9986 PE=3 SV=2;tr|G1U2Q5|G1U2Q5_RABIT High mobility group protein 1 OS=Oryctolagus cuniculus OX=9986 GN=HMGB1 PE=3 SV=2;tr|A0A5F9DV54|A0A5F9DV54_RABIT High mobility group protein	G1U7K9;G1U2Q5;A0A5F9DV54;A0A5F9DA75;G1SL50;G1U2M7;A0A5F9DSA2		5575730	14515400	2.60332			0.0408441	0.153007		777024	5142150	18.311	76.481	141			-8939700	-2.97739			G1U7K9;G1U2Q5;A0A5F9DV54;A0A5F9DA75;G1SL50;G1U2M7	671
tr|A0A5F9DVP8|A0A5F9DVP8_RABIT Retinol-binding protein OS=Oryctolagus cuniculus OX=9986 PE=3 SV=1	A0A5F9DVP8		1596300	1759020	1.10194			0.882648	0.923523		1522890	944438	24.058	169.98	193			-162715	-0.157274			A0A5F9DVP8	674
tr|G1SQG5|G1SQG5_RABIT Malate dehydrogenase OS=Oryctolagus cuniculus OX=9986 GN=MDH1 PE=3 SV=1;tr|A0A5F9DW09|A0A5F9DW09_RABIT Malate dehydrogenase 1 OS=Oryctolagus cuniculus OX=9986 GN=MDH1 PE=4 SV=1;tr|A0A5F9CUV4|A0A5F9CUV4_RABIT Malate dehydrogenase 1 OS	G1SQG5;A0A5F9DW09;A0A5F9CUV4		2056630	6684270	3.25011			0.0498067	0.170784		428792	2850890	36.495	52.378	134			-4627630	-2.78023			G1SQG5;A0A5F9DW09;A0A5F9CUV4	676
tr|A0A5S8H220|A0A5S8H220_RABIT Hepatocyte growth factor receptor OS=Oryctolagus cuniculus OX=9986 GN=MET PE=4 SV=1;tr|A0A5F9DAK3|A0A5F9DAK3_RABIT HGF/SF receptor OS=Oryctolagus cuniculus OX=9986 GN=MET PE=3 SV=1;tr|A0A5F9C507|A0A5F9C507_RABIT HGF/SF recept	A0A5S8H220;A0A5F9DAK3;A0A5F9C507		30000	2328850	77.6283			0.0281739	0.125813		0	1183280	172.26	59.89	73			-2298850	-3.365			A0A5S8H220;A0A5F9DAK3;A0A5F9C507	678
tr|A0A5S8H3Z9|A0A5S8H3Z9_RABIT Alpha-1-acid glycoprotein OS=Oryctolagus cuniculus OX=9986 PE=3 SV=1	A0A5S8H3Z9		1717870	3144950	1.83073			0.604009	0.725413		2923470	3284140	35.778	34.432	80			-1427080	-0.562171			A0A5S8H3Z9	679
tr|A0A5S8HLQ6|A0A5S8HLQ6_RABIT Histone H1.4 OS=Oryctolagus cuniculus OX=9986 GN=H1-4 PE=3 SV=1;tr|G1TQ05|G1TQ05_RABIT Uncharacterized protein OS=Oryctolagus cuniculus OX=9986 PE=3 SV=2	A0A5S8HLQ6;G1TQ05		50033300	53274700	1.06478			0.861723	0.916214		20638100	22094100	22.113	10.509	138			-3241330	-0.185691			A0A5S8HLQ6;G1TQ05	682
tr|A0A5S8I1S6|A0A5S8I1S6_RABIT DEFSN domain-containing protein OS=Oryctolagus cuniculus OX=9986 PE=3 SV=1	A0A5S8I1S6;G1TGV8		286930000	660699000	2.30265			0.197854	0.332671		175450000	381314000	13.504	11.482	62			-373769000	-1.54234			A0A5S8I1S6	684
tr|A7X8X3|A7X8X3_RABIT Hypoxanthine phosphoribosyltransferase OS=Oryctolagus cuniculus OX=9986 GN=HPRT PE=2 SV=1;tr|A0A5F9DBK7|A0A5F9DBK7_RABIT Hypoxanthine phosphoribosyltransferase OS=Oryctolagus cuniculus OX=9986 GN=HPRT1 PE=3 SV=1	A7X8X3;A0A5F9DBK7		2579100	2650080	1.02752			0.874463	0.918894		697218	217051	24.637	28.248	136			-70983.3	-0.168369			A7X8X3;A0A5F9DBK7	685
tr|B6S6L6|B6S6L6_RABIT Apolipoprotein CI OS=Oryctolagus cuniculus OX=9986 GN=apoCI PE=2 SV=1	B6S6L6		29337700	36319600	1.23798			0.732978	0.830632		14756900	29574100	9.7493	8.3476	73			-6981950	-0.365887			B6S6L6	686
tr|B7NZF1|B7NZF1_RABIT Protein disulfide-isomerase OS=Oryctolagus cuniculus OX=9986 GN=PDIA3 PE=3 SV=1	B7NZF1		61208700	71884500	1.17442			0.348429	0.48352		6857310	16018900	56.306	238.96	601			-10675800	-1.06119			B7NZF1	687
tr|B7NZM0|B7NZM0_RABIT Apolipoprotein A-IV (Predicted) OS=Oryctolagus cuniculus OX=9986 GN=APOA4 PE=3 SV=1	B7NZM0;CON__Q32PJ2		42754700	35057000	0.819957			0.649389	0.76717		16571800	21537400	44.163	310.17	612			7697670	0.490625			B7NZM0	688
tr|B7NZM8|B7NZM8_RABIT Tyrosine 3-monooxygenase/tryptophan 5-monooxygenase activation protein eta OS=Oryctolagus cuniculus OX=9986 GN=YWHAH PE=3 SV=1;tr|A0A5F9CM97|A0A5F9CM97_RABIT Tyrosine 3-monooxygenase/tryptophan 5-monooxygenase activation protein eta	B7NZM8;A0A5F9CM97		1690770	2080780	1.23067			0.833559	0.894159		2876530	894944	28.197	38.09	25			-390017	-0.224239			B7NZM8;A0A5F9CM97	689
tr|B7NZN9|B7NZN9_RABIT Signal sequence receptor subunit delta OS=Oryctolagus cuniculus OX=9986 GN=SSR4 PE=3 SV=1;tr|A0A5F9CHD7|A0A5F9CHD7_RABIT Signal sequence receptor subunit delta OS=Oryctolagus cuniculus OX=9986 GN=SSR4 PE=3 SV=1	B7NZN9;A0A5F9CHD7		30000	693283	23.1094			0.168436	0.31281		0	684206	18.931	5.5281	28			-663283	-1.67909			B7NZN9;A0A5F9CHD7	690
tr|B7NZQ1|B7NZQ1_RABIT FLNA protein (Predicted) OS=Oryctolagus cuniculus OX=9986 GN=RA_m006_jsm7BED4f PE=4 SV=1	B7NZQ1		7349770	9623270	1.30933			0.5212	0.651632		2054040	5217120	82.477	91.977	131			-2273500	-0.702316			B7NZQ1	691
tr|G1SCD7|G1SCD7_RABIT TPR_REGION domain-containing protein OS=Oryctolagus cuniculus OX=9986 PE=4 SV=2;tr|G1TJ30|G1TJ30_RABIT TPR_REGION domain-containing protein OS=Oryctolagus cuniculus OX=9986 PE=3 SV=2;tr|G1TQF7|G1TQF7_RABIT TPR_REGION domain-containin	G1SCD7;G1TJ30;G1TQF7;G1SXL3;A0A5F9DW93		1163870	1994920	1.71404			0.521846	0.651632		1015850	1783950	28.197	14.983	49			-831050	-0.701164			G1SCD7;G1TJ30;G1TQF7;G1SXL3;A0A5F9DW93	722
tr|G1SCI9|G1SCI9_RABIT Uncharacterized protein OS=Oryctolagus cuniculus OX=9986 PE=3 SV=1;tr|G1TI92|G1TI92_RABIT Uncharacterized protein OS=Oryctolagus cuniculus OX=9986 PE=3 SV=2;tr|A0A5F9DTQ1|A0A5F9DTQ1_RABIT Uncharacterized protein OS=Oryctolagus cunicu	G1SCI9;G1TI92;A0A5F9DTQ1;A0A5F9DVD7;A0A5F9D507;A0A5F9D013;G1TFZ3;G1U1U4		10305700	10369600	1.0062			0.968703	0.974092		1604370	2110790	24.149	22.993	123			-63900	-0.0417446			G1SCI9;G1TI92;A0A5F9DTQ1;A0A5F9DVD7;A0A5F9D507;A0A5F9D013	723
tr|G1SCJ8|G1SCJ8_RABIT Plasma protease C1 inhibitor OS=Oryctolagus cuniculus OX=9986 GN=SERPING1 PE=3 SV=3	G1SCJ8		2073630	1628300	0.785241			0.677409	0.784882		1411020	987246	57.38	71.159	92			445333	0.447907			G1SCJ8	724
tr|G1SCN8|G1SCN8_RABIT T-complex protein 1 subunit gamma OS=Oryctolagus cuniculus OX=9986 GN=CCT3 PE=3 SV=2;tr|A0A5F9CJQ3|A0A5F9CJQ3_RABIT T-complex protein 1 subunit gamma OS=Oryctolagus cuniculus OX=9986 GN=CCT3 PE=3 SV=1	G1SCN8;A0A5F9CJQ3		1387830	1566120	1.12847			0.829858	0.891512		1212470	585619	60.588	28.605	100			-178283	-0.229335			G1SCN8;A0A5F9CJQ3	726
tr|G1SCP8|G1SCP8_RABIT FERM domain-containing protein OS=Oryctolagus cuniculus OX=9986 PE=4 SV=2;tr|A0A5F9CLL8|A0A5F9CLL8_RABIT FERM domain-containing protein OS=Oryctolagus cuniculus OX=9986 PE=4 SV=1	G1SCP8;A0A5F9CLL8		10224300	35668800	3.48863			0.0230678	0.115021		3139640	11886100	67.821	230.69	527			-25444500	-3.58484			G1SCP8;A0A5F9CLL8	727
tr|G1SCY4|G1SCY4_RABIT F-actin-capping protein subunit alpha OS=Oryctolagus cuniculus OX=9986 GN=CAPZA1 PE=3 SV=2;tr|A0A5F9DEB0|A0A5F9DEB0_RABIT F-actin-capping protein subunit alpha OS=Oryctolagus cuniculus OX=9986 PE=3 SV=1;tr|A0A5F9D8J8|A0A5F9D8J8_RABIT	G1SCY4;A0A5F9DEB0;A0A5F9D8J8		4369070	5827100	1.33372			0.462477	0.600306		626904	3047220	33.007	156.18	191			-1458030	-0.811751			G1SCY4;A0A5F9DEB0;A0A5F9D8J8	729
tr|G1SD43|G1SD43_RABIT Glycosyl-phosphatidylinositol-specific phospholipase D OS=Oryctolagus cuniculus OX=9986 GN=GPLD1 PE=3 SV=3;tr|A0A5F9CJ72|A0A5F9CJ72_RABIT Glycosyl-phosphatidylinositol-specific phospholipase D OS=Oryctolagus cuniculus OX=9986 GN=GPLD	G1SD43;A0A5F9CJ72		1443730	3627450	2.51255			0.312394	0.445484		1732500	2778930	92.211	110.38	197			-2183720	-1.15499			G1SD43;A0A5F9CJ72	732
tr|G1SD83|G1SD83_RABIT Integrin subunit alpha 6 OS=Oryctolagus cuniculus OX=9986 GN=ITGA6 PE=3 SV=3	G1SD83		3880100	200567	0.0516912			0.033872	0.141881		1988910	295430	106.53	96.714	87			3679530	3.16956			G1SD83	734
tr|G1SDA2|G1SDA2_RABIT Cellular retinoic acid-binding protein 1 OS=Oryctolagus cuniculus OX=9986 GN=CRABP1 PE=3 SV=1	G1SDA2		4520100	13951400	3.08652			0.0161917	0.100347		1274600	3884800	15.591	17.916	134			-9431280	-3.99542			G1SDA2	737
tr|G1SDA8|G1SDA8_RABIT Proteasome subunit alpha type OS=Oryctolagus cuniculus OX=9986 GN=PSMA1 PE=3 SV=3	G1SDA8		387967	659090	1.69883			0.624729	0.742893		620016	635041	29.555	11.503	14			-271123	-0.529112			G1SDA8	738
tr|G1SDD6|G1SDD6_RABIT Angiotensin 1-10 OS=Oryctolagus cuniculus OX=9986 GN=AGT PE=3 SV=3	G1SDD6		30000	427322	14.2441			0.183396	0.321054		0	428320	51.447	73.475	106			-397322	-1.6067			G1SDD6	740
tr|G1SDP2|G1SDP2_RABIT Peptidylprolyl isomerase OS=Oryctolagus cuniculus OX=9986 GN=FKBP10 PE=4 SV=3	G1SDP2		30000	3114820	103.827			0.152759	0.311416		0	3031420	49.613	9.9381	16			-3084820	-1.76256			G1SDP2	743
tr|G1SDR2|G1SDR2_RABIT Myosin light chain 9 OS=Oryctolagus cuniculus OX=9986 GN=MYL9 PE=4 SV=2;tr|A0A5F9CNI9|A0A5F9CNI9_RABIT Myosin light chain 12A OS=Oryctolagus cuniculus OX=9986 GN=MYL12B PE=4 SV=1;tr|A0A5F9DIZ9|A0A5F9DIZ9_RABIT Myosin light chain 12A	G1SDR2;A0A5F9CNI9;A0A5F9DIZ9		6745400	6500950	0.96376			0.959076	0.968453		2126990	7457350	19.827	22.842	62			244450	0.0545988			G1SDR2;A0A5F9CNI9;A0A5F9DIZ9	744
tr|G1SE95|G1SE95_RABIT Uncharacterized protein OS=Oryctolagus cuniculus OX=9986 PE=3 SV=2	G1SE95		41798700	53715500	1.2851			0.493684	0.627299		20817700	17867800	277.06	323.31	3038			-11916800	-0.752366			G1SE95	748
tr|G1SEF9|G1SEF9_RABIT Desmin OS=Oryctolagus cuniculus OX=9986 GN=DES PE=3 SV=2	G1SEF9		30000	22891200	763.04			0.323638	0.456121		0	35206300	57.719	46.119	23			-22861200	-1.12471			G1SEF9	751
tr|G1SEJ4|G1SEJ4_RABIT Vacuolar proton pump subunit B OS=Oryctolagus cuniculus OX=9986 GN=ATP6V1B2 PE=3 SV=1;tr|A0A5F9CVR3|A0A5F9CVR3_RABIT Vacuolar proton pump subunit B OS=Oryctolagus cuniculus OX=9986 GN=ATP6V1B2 PE=3 SV=1	G1SEJ4;A0A5F9CVR3;G1TQ38		2225770	3298920	1.48215			0.568986	0.692554		2155400	2085580	56.402	19.707	95			-1073150	-0.619742			G1SEJ4;A0A5F9CVR3	753
tr|G1SEK8|G1SEK8_RABIT Fetuin B OS=Oryctolagus cuniculus OX=9986 GN=FETUB PE=4 SV=2;tr|A0A5F9DCH4|A0A5F9DCH4_RABIT Fetuin B OS=Oryctolagus cuniculus OX=9986 GN=FETUB PE=4 SV=1;tr|A0A5F9CTP7|A0A5F9CTP7_RABIT Fetuin B OS=Oryctolagus cuniculus OX=9986 GN=FETU	G1SEK8;A0A5F9DCH4;A0A5F9CTP7;A0A5F9D0C1;CON__Q58D62		18339500	24630300	1.34302			0.269757	0.398029		7739920	3544400	45.58	156.45	438			-6290800	-1.27994			G1SEK8;A0A5F9DCH4;A0A5F9CTP7;A0A5F9D0C1	754
tr|G1SEL1|G1SEL1_RABIT Complement factor H related 5 OS=Oryctolagus cuniculus OX=9986 GN=CFHR5 PE=4 SV=2	G1SEL1		1519830	500922	0.329591			0.35067	0.48477		1596960	494537	64.212	11.181	20			1018910	1.05565			G1SEL1	755
tr|G1SEL4|G1SEL4_RABIT Coagulation factor XIII B chain OS=Oryctolagus cuniculus OX=9986 GN=F13B PE=4 SV=3	G1SEL4;CON__Q2TBQ1		6525570	2351000	0.360275			0.0947945	0.248478		1597890	2907320	75.057	187.84	248			4174570	2.17953			G1SEL4	756
tr|G1SER8|G1SER8_RABIT Profilin OS=Oryctolagus cuniculus OX=9986 PE=3 SV=2	G1SER8		39437700	68909500	1.7473			0.147872	0.311416		14369900	24624200	11.297	66.106	535			-29471800	-1.79046			G1SER8	759
tr|G1SF18|G1SF18_RABIT Carboxylic ester hydrolase OS=Oryctolagus cuniculus OX=9986 PE=3 SV=1;tr|A0A5F9D9E3|A0A5F9D9E3_RABIT Carboxylic ester hydrolase OS=Oryctolagus cuniculus OX=9986 PE=3 SV=1	G1SF18;A0A5F9D9E3		755167	1070820	1.41799			0.691341	0.794657		1256030	248103	47.222	85.25	61			-315650	-0.427028			G1SF18;A0A5F9D9E3	762
tr|G1SFG7|G1SFG7_RABIT Nestin OS=Oryctolagus cuniculus OX=9986 GN=NES PE=3 SV=2	G1SFG7		30000	2198550	73.285			0.0803645	0.220794		0	1612920	158.37	35.067	23			-2168550	-2.32872			G1SFG7	765
tr|G1SFU0|G1SFU0_RABIT Uncharacterized protein OS=Oryctolagus cuniculus OX=9986 PE=4 SV=1;tr|A0A5F9C164|A0A5F9C164_RABIT Uncharacterized protein OS=Oryctolagus cuniculus OX=9986 PE=4 SV=1;tr|A0A5F9DL22|A0A5F9DL22_RABIT Uncharacterized protein OS=Oryctolagu	G1SFU0;A0A5F9C164;A0A5F9DL22;A0A5F9CCC7;A0A5F9DIH7		1810870	1098950	0.606863			0.29328	0.424932		311674	971233	23.52	37.453	89			711917	1.20888			G1SFU0;A0A5F9C164;A0A5F9DL22;A0A5F9CCC7	768
tr|G1SGB5|G1SGB5_RABIT Splicing factor proline and glutamine rich OS=Oryctolagus cuniculus OX=9986 GN=SFPQ PE=4 SV=2	G1SGB5		1230570	4436770	3.60546			0.0205824	0.11023		1072850	1041510	61.027	63.825	90			-3206200	-3.71398			G1SGB5	771
tr|G1SGP1|G1SGP1_RABIT Ubiquinol-cytochrome c reductase core protein 1 OS=Oryctolagus cuniculus OX=9986 GN=UQCRC1 PE=4 SV=1;tr|A0A5F9DIE5|A0A5F9DIE5_RABIT Ubiquinol-cytochrome c reductase core protein 1 OS=Oryctolagus cuniculus OX=9986 GN=UQCRC1 PE=4 SV=1;	G1SGP1;A0A5F9DIE5;A0A5F9CT64		3009400	2400080	0.797528			0.660587	0.772822		2130720	655225	52.406	111.72	114			609317	0.473431			G1SGP1;A0A5F9DIE5;A0A5F9CT64	776
tr|G1SGQ0|G1SGQ0_RABIT J domain-containing protein OS=Oryctolagus cuniculus OX=9986 PE=4 SV=2	G1SGQ0		530433	437158	0.824153			0.875681	0.918894		866776	433316	42.05	31.845	12			93275	0.166716			G1SGQ0	777
tr|G1SGQ2|G1SGQ2_RABIT Secreted phosphoprotein 2 OS=Oryctolagus cuniculus OX=9986 PE=3 SV=3	G1SGQ2		10888900	3686150	0.338524			0.0226958	0.115021		3000110	1728600	15.774	126.37	85			7202780	3.60308			G1SGQ2	778
tr|G1SH05|G1SH05_RABIT Tubulin beta chain OS=Oryctolagus cuniculus OX=9986 GN=TUBB PE=3 SV=1	G1SH05		33921000	53161700	1.56722			0.157634	0.311416		12675000	14422500	49.726	321.32	741			-19240700	-1.73567			G1SH05	780
tr|G1SH63|G1SH63_RABIT Glutathione synthetase OS=Oryctolagus cuniculus OX=9986 GN=GSS PE=3 SV=2;tr|A0A5F9C8I7|A0A5F9C8I7_RABIT Glutathione synthetase OS=Oryctolagus cuniculus OX=9986 GN=GSS PE=3 SV=1	G1SH63;A0A5F9C8I7		30000	368487	12.2829			0.159446	0.311416		0	339694	52.12	5.0553	18			-338487	-1.7259			G1SH63;A0A5F9C8I7	782
tr|G1SHB9|G1SHB9_RABIT Macrophage-capping protein OS=Oryctolagus cuniculus OX=9986 GN=CAPG PE=3 SV=3;tr|A0A5F9CDL7|A0A5F9CDL7_RABIT Macrophage-capping protein OS=Oryctolagus cuniculus OX=9986 GN=CAPG PE=3 SV=1	G1SHB9;A0A5F9CDL7		5643670	14883600	2.63722			0.0312922	0.135232		986752	4820070	43.765	116.02	109			-9239920	-3.25282			G1SHB9;A0A5F9CDL7	785
tr|G1SHI6|G1SHI6_RABIT Serum amyloid A protein OS=Oryctolagus cuniculus OX=9986 PE=3 SV=1	G1SHI6		10804000	7919870	0.73305			0.66924	0.779164		10686100	1899690	13.791	16.462	68			2884130	0.460257			G1SHI6	787
tr|G1SHS7|G1SHS7_RABIT WD repeat domain 1 OS=Oryctolagus cuniculus OX=9986 GN=WDR1 PE=4 SV=2;tr|A0A5F9DMQ3|A0A5F9DMQ3_RABIT WD repeat domain 1 OS=Oryctolagus cuniculus OX=9986 GN=WDR1 PE=4 SV=1	G1SHS7;A0A5F9DMQ3;A0A5F9DBZ9		7840070	14153100	1.80523			0.208446	0.340211		3228760	6545470	64.371	148.26	298			-6313050	-1.49819			G1SHS7;A0A5F9DMQ3	791
tr|G1SHZ8|G1SHZ8_RABIT CCT-theta OS=Oryctolagus cuniculus OX=9986 GN=CCT8 PE=3 SV=2	G1SHZ8		2989530	2594520	0.867869			0.673571	0.781764		211974	1493050	60.655	28.056	35			395017	0.453699			G1SHZ8	794
tr|G1SI29|G1SI29_RABIT Elongation factor Tu OS=Oryctolagus cuniculus OX=9986 GN=TUFM PE=3 SV=2;tr|A0A5F9CQB4|A0A5F9CQB4_RABIT Elongation factor Tu, mitochondrial OS=Oryctolagus cuniculus OX=9986 GN=TUFM PE=4 SV=1	G1SI29;A0A5F9CQB4		786333	974600	1.23942			0.79988	0.881575		671144	999310	49.706	13.905	44			-188267	-0.270889			G1SI29;A0A5F9CQB4	795
tr|U3KLZ3|U3KLZ3_RABIT Uncharacterized protein OS=Oryctolagus cuniculus OX=9986 PE=4 SV=2;tr|G1SI79|G1SI79_RABIT Uncharacterized protein OS=Oryctolagus cuniculus OX=9986 PE=4 SV=2	U3KLZ3;G1SI79;A0A5F9CD64;A0A5F9CTM5;G1TJ66;A0A5F9DPM4		4144570	10582400	2.55332			0.0355439	0.145188		2933640	2042270	37.669	71.432	126			-6437850	-3.1195			U3KLZ3;G1SI79	796
tr|G1SI83|G1SI83_RABIT S100 calcium binding protein A13 OS=Oryctolagus cuniculus OX=9986 GN=S100A13 PE=4 SV=1	G1SI83		30000	3588350	119.612			0.0500778	0.170784		0	2221050	11.202	5.7617	8			-3558350	-2.77492			G1SI83	797
tr|G1SI85|G1SI85_RABIT Sidoreflexin OS=Oryctolagus cuniculus OX=9986 GN=SFXN3 PE=3 SV=3;tr|A0A5F9CMF1|A0A5F9CMF1_RABIT Sidoreflexin OS=Oryctolagus cuniculus OX=9986 GN=SFXN3 PE=3 SV=1;tr|A0A5F9C8R0|A0A5F9C8R0_RABIT Sidoreflexin OS=Oryctolagus cuniculus OX=	G1SI85;A0A5F9CMF1;A0A5F9C8R0;A0A5F9DPG6;A0A5F9CDI4;G1SML5;A0A5F9DFP3;A0A5F9CBQ8;A0A5F9CGP8;A0A5F9D022		1667530	795200	0.476873			0.441426	0.577127		1564880	827178	35.869	8.5527	38			872333	0.853607			G1SI85;A0A5F9CMF1;A0A5F9C8R0;A0A5F9DPG6	798
tr|G1SIJ2|G1SIJ2_RABIT Acetyl-CoA acetyltransferase 1 OS=Oryctolagus cuniculus OX=9986 GN=ACAT1 PE=3 SV=2	G1SIJ2;A0A5F9C138		970733	893883	0.920833			0.923106	0.947906		843517	983193	45.145	59.868	37			76850	0.102751			G1SIJ2	802
tr|G1SIK0|G1SIK0_RABIT Antithrombin-III OS=Oryctolagus cuniculus OX=9986 GN=SERPINC1 PE=3 SV=1	G1SIK0;CON__P41361		11712300	9238950	0.788825			0.593251	0.71606		5324940	5125490	52.636	323.31	472			2473320	0.579618			G1SIK0	803
tr|G1SIQ3|G1SIQ3_RABIT Uncharacterized protein OS=Oryctolagus cuniculus OX=9986 PE=4 SV=2;tr|A0A5F9D7X2|A0A5F9D7X2_RABIT Uncharacterized protein OS=Oryctolagus cuniculus OX=9986 PE=4 SV=1;tr|A0A5F9DPW4|A0A5F9DPW4_RABIT Uncharacterized protein OS=Oryctolagu	G1SIQ3;A0A5F9D7X2;A0A5F9DPW4;A0A5F9CNM1;A0A5F9CZR1;G1SD30;A0A5F9D2X0;A0A5F9CKF3		30000	677850	22.595			0.144598	0.311416		0	620052	22.441	16.542	47			-647850	-1.8097			G1SIQ3;A0A5F9D7X2;A0A5F9DPW4;A0A5F9CNM1	805
tr|G1SIT9|G1SIT9_RABIT Tyrosine 3-monooxygenase/tryptophan 5-monooxygenase activation protein beta OS=Oryctolagus cuniculus OX=9986 GN=YWHAB PE=3 SV=1;tr|A0A5F9CN85|A0A5F9CN85_RABIT Tyrosine 3-monooxygenase/tryptophan 5-monooxygenase activation protein bet	G1SIT9;A0A5F9CN85;A0A5F9DSI8		11395700	19095200	1.67565			0.143451	0.311416		1439720	7198800	28.082	100.77	88			-7699520	-1.81655			G1SIT9;A0A5F9CN85;A0A5F9DSI8	807
tr|G1SJB9|G1SJB9_RABIT Reticulocalbin 2 OS=Oryctolagus cuniculus OX=9986 GN=RCN2 PE=4 SV=2	G1SJB9		30000	1033980	34.466			0.17522	0.315235		0	1056810	37.227	6.4877	5			-1003980	-1.64546			G1SJB9	811
tr|G1SJE1|G1SJE1_RABIT Integrin subunit alpha 2b OS=Oryctolagus cuniculus OX=9986 GN=ITGA2B PE=3 SV=2	G1SJE1		202410000	14514500	0.0717084			0.0244589	0.117892		91570300	12841900	109.87	323.31	437			187896000	3.5196			G1SJE1	812
tr|G1SJG0|G1SJG0_RABIT Lysyl oxidase homolog OS=Oryctolagus cuniculus OX=9986 GN=LOX PE=3 SV=2;tr|A0A5F9CMS4|A0A5F9CMS4_RABIT Lysyl oxidase homolog OS=Oryctolagus cuniculus OX=9986 GN=LOX PE=3 SV=1;tr|A0A5F9DEG0|A0A5F9DEG0_RABIT Lysyl oxidase homolog OS=Or	G1SJG0;A0A5F9CMS4;A0A5F9DEG0		30000	3426650	114.222			0.0807486	0.220794		0	2531080	45.665	16.68	33			-3396650	-2.32437			G1SJG0;A0A5F9CMS4;A0A5F9DEG0	813
tr|G1SJM1|G1SJM1_RABIT Apolipoprotein H OS=Oryctolagus cuniculus OX=9986 GN=CEP112 PE=4 SV=2;tr|A0A5F9CZ29|A0A5F9CZ29_RABIT Apolipoprotein H OS=Oryctolagus cuniculus OX=9986 GN=CEP112 PE=4 SV=1;tr|A0A5F9CX65|A0A5F9CX65_RABIT Apolipoprotein H OS=Oryctolagus	G1SJM1;A0A5F9CZ29;A0A5F9CX65		16426000	16356600	0.995775			0.99061	0.991982		8186570	5019530	39.342	252.99	687			69416.7	0.0125205			G1SJM1;A0A5F9CZ29;A0A5F9CX65	815
tr|G1SKE7|G1SKE7_RABIT Homeodomain interacting protein kinase 1 OS=Oryctolagus cuniculus OX=9986 GN=HIPK1 PE=4 SV=3	G1SKE7;A0A5F9DP37;A0A5F9DDJ7;A0A5F9CPZ0;A0A5F9CTB9;A0A5F9CRV6;A0A5F9CPC8;A0A5F9C557;A0A5F9CZU1;G1SKE4		30000	595065	19.8355			0.170466	0.31281		0	586456	158.74	143.92	43			-565065	-1.66887			G1SKE7	824
tr|G1SKN0|G1SKN0_RABIT Uncharacterized protein OS=Oryctolagus cuniculus OX=9986 PE=3 SV=2;tr|A0A5F9DDY7|A0A5F9DDY7_RABIT Uncharacterized protein OS=Oryctolagus cuniculus OX=9986 PE=3 SV=1;tr|A0A5F9DUS0|A0A5F9DUS0_RABIT Uncharacterized protein OS=Oryctolagu	G1SKN0;A0A5F9DDY7;A0A5F9DUS0;A0A5F9DAK0		2820000	3061820	1.08575			0.901776	0.934075		3096840	751186	48.183	39.909	68			-241817	-0.131436			G1SKN0;A0A5F9DDY7;A0A5F9DUS0;A0A5F9DAK0	830
tr|G1SKT4|G1SKT4_RABIT ATP synthase subunit alpha OS=Oryctolagus cuniculus OX=9986 PE=3 SV=1	G1SKT4;A0A5F9DTK2		12671900	10146000	0.800669			0.466988	0.605076		4270890	3383250	59.753	323.31	435			2525950	0.802978			G1SKT4	833
tr|G1SKV7|G1SKV7_RABIT Carnosine dipeptidase 2 OS=Oryctolagus cuniculus OX=9986 GN=CNDP2 PE=3 SV=2;tr|U3KM31|U3KM31_RABIT Carnosine dipeptidase 2 OS=Oryctolagus cuniculus OX=9986 GN=CNDP2 PE=4 SV=2	G1SKV7;U3KM31		2332730	5453580	2.33785			0.0421143	0.15535		1112380	1458790	52.889	38.047	114			-3120850	-2.94653			G1SKV7;U3KM31	835
tr|G1SKZ8|G1SKZ8_RABIT Ribosomal protein OS=Oryctolagus cuniculus OX=9986 PE=1 SV=3;tr|G1TY53|G1TY53_RABIT Ribosomal protein OS=Oryctolagus cuniculus OX=9986 PE=3 SV=1;tr|A0A5F9CM35|A0A5F9CM35_RABIT Ribosomal protein OS=Oryctolagus cuniculus OX=9986 PE=3 S	G1SKZ8;G1TY53;A0A5F9CM35;G1TSL0;A0A5F9C943		30000	4105850	136.862			0.0626393	0.19437		0	2757670	24.828	8.1683	29			-4075850	-2.55998			G1SKZ8;G1TY53;A0A5F9CM35;G1TSL0;A0A5F9C943	837
tr|G1SL03|G1SL03_RABIT Inosine triphosphate pyrophosphatase OS=Oryctolagus cuniculus OX=9986 GN=ITPA PE=3 SV=2;tr|A0A5F9CYL3|A0A5F9CYL3_RABIT Inosine triphosphate pyrophosphatase OS=Oryctolagus cuniculus OX=9986 GN=ITPA PE=3 SV=1	G1SL03;A0A5F9CYL3		30000	833533	27.7844			0.148693	0.311416		0	779391	22.574	17.539	15			-803533	-1.7857			G1SL03;A0A5F9CYL3	838
tr|G1SL41|G1SL41_RABIT Beta-glucuronidase OS=Oryctolagus cuniculus OX=9986 GN=GUSB PE=3 SV=2;tr|A0A5F9CD37|A0A5F9CD37_RABIT Beta-glucuronidase OS=Oryctolagus cuniculus OX=9986 GN=GUSB PE=3 SV=1	G1SL41;A0A5F9CD37		772467	3071570	3.97631			0.103582	0.259134		1285990	1392830	73.906	25.113	52			-2299100	-2.10061			G1SL41;A0A5F9CD37	840
tr|G1SL68|G1SL68_RABIT Myosin heavy chain 9 OS=Oryctolagus cuniculus OX=9986 GN=MYH9 PE=3 SV=2	G1SL68;A0A5F9CQZ3;A0A5F9CD17;G1SH73		76042700	57707300	0.75888			0.528396	0.653561		33014700	32111900	221.68	323.31	2670			18335300	0.689548			G1SL68	843
tr|G1SLD5|G1SLD5_RABIT Hypoxia up-regulated 1 OS=Oryctolagus cuniculus OX=9986 GN=HYOU1 PE=3 SV=2;tr|A0A5F9CNU0|A0A5F9CNU0_RABIT Hypoxia up-regulated 1 OS=Oryctolagus cuniculus OX=9986 GN=HYOU1 PE=3 SV=1;tr|A0A5F9DIW7|A0A5F9DIW7_RABIT Hypoxia up-regulated	G1SLD5;A0A5F9CNU0;A0A5F9DIW7;A0A5F9CCP0		1382400	1576450	1.14037			0.810357	0.885435		1203290	521255	110.77	30.409	58			-194050	-0.256305			G1SLD5;A0A5F9CNU0;A0A5F9DIW7;A0A5F9CCP0	847
tr|G1SLQ4|G1SLQ4_RABIT Actin-like protein 3 OS=Oryctolagus cuniculus OX=9986 PE=3 SV=2;tr|A0A5F9C1I9|A0A5F9C1I9_RABIT Actin-like protein 3 OS=Oryctolagus cuniculus OX=9986 PE=3 SV=1;tr|A0A5F9DQH1|A0A5F9DQH1_RABIT Actin-like protein 3 OS=Oryctolagus cunicul	G1SLQ4;A0A5F9C1I9;A0A5F9DQH1;G1U4E6;A0A5F9DUD1;A0A5F9C584;A0A5F9CY38		7144470	11975900	1.67625			0.0543125	0.178491		657973	3033290	47.371	92.561	264			-4831430	-2.69611			G1SLQ4;A0A5F9C1I9;A0A5F9DQH1;G1U4E6;A0A5F9DUD1	851
tr|G1SLT8|G1SLT8_RABIT Heterogeneous nuclear ribonucleoprotein H3 OS=Oryctolagus cuniculus OX=9986 GN=HNRNPH3 PE=4 SV=1	G1SLT8		30000	1549280	51.6427			0.20732	0.340211		0	1751080	36.926	68.674	22			-1519280	-1.50277			G1SLT8	852
tr|G1SM52|G1SM52_RABIT Leucine rich repeat containing 59 OS=Oryctolagus cuniculus OX=9986 GN=LRRC59 PE=4 SV=1	G1SM52		30000	787983	26.2661			0.168453	0.31281		0	781935	34.955	8.5757	53			-757983	-1.679			G1SM52	857
tr|G1SM70|G1SM70_RABIT Enhancer of rudimentary homolog OS=Oryctolagus cuniculus OX=9986 PE=3 SV=2;tr|G1TJM8|G1TJM8_RABIT Enhancer of rudimentary homolog OS=Oryctolagus cuniculus OX=9986 PE=3 SV=2;tr|G1TTS2|G1TTS2_RABIT Enhancer of rudimentary homolog OS=Or	G1SM70;G1TJM8;G1TTS2;G1TKN7		1289900	2727020	2.11413			0.154836	0.311416		1109550	888688	12.259	57.483	37			-1437120	-1.75099			G1SM70;G1TJM8;G1TTS2;G1TKN7	858
tr|U3KMU8|U3KMU8_RABIT ATP synthase subunit gamma OS=Oryctolagus cuniculus OX=9986 GN=ATP5F1C PE=3 SV=1;tr|G1SM77|G1SM77_RABIT ATP synthase subunit gamma OS=Oryctolagus cuniculus OX=9986 GN=ATP5F1C PE=3 SV=1	U3KMU8;G1SM77		7140400	4187820	0.586497			0.311086	0.444497		3777260	2283900	32.796	10.204	26			2952580	1.15858			U3KMU8;G1SM77	859
tr|G1SMC0|G1SMC0_RABIT Pentaxin OS=Oryctolagus cuniculus OX=9986 GN=CRP PE=3 SV=1	G1SMC0;A0A5F9CLQ6		22664400	10545000	0.465267			0.610093	0.731505		37200800	7757630	25.519	103.43	114			12119400	0.552391			G1SMC0	860
tr|G1SMM7|G1SMM7_RABIT Small nuclear ribonucleoprotein Sm D3 OS=Oryctolagus cuniculus OX=9986 GN=SNRPD3 PE=3 SV=1	G1SMM7		30000	1105870	36.8623			0.160382	0.311416		0	1082840	13.916	20.839	21			-1075870	-1.72089			G1SMM7	864
tr|G1SMQ4|G1SMQ4_RABIT ABRA C-terminal-like protein OS=Oryctolagus cuniculus OX=9986 GN=ABRACL PE=3 SV=1	G1SMQ4		2185430	2421480	1.10801			0.891862	0.929084		1916170	2073470	9.0163	12.53	63			-236050	-0.144813			G1SMQ4	865
tr|G1SMS3|G1SMS3_RABIT Actin related protein 2 OS=Oryctolagus cuniculus OX=9986 PE=3 SV=1;tr|A0A5F9DJQ5|A0A5F9DJQ5_RABIT Actin related protein 2 OS=Oryctolagus cuniculus OX=9986 PE=3 SV=1;tr|A0A5F9CWR5|A0A5F9CWR5_RABIT Actin related protein 2 OS=Oryctolagu	G1SMS3;A0A5F9DJQ5;A0A5F9CWR5;A0A5F9CDS7		6469900	6960630	1.07585			0.813218	0.885435		1342500	3089360	44.76	95.351	277			-490733	-0.252334			G1SMS3;A0A5F9DJQ5;A0A5F9CWR5	867
tr|G1SMY1|G1SMY1_RABIT RNA helicase OS=Oryctolagus cuniculus OX=9986 GN=DDX17 PE=3 SV=3;tr|A0A5F9C8E1|A0A5F9C8E1_RABIT RNA helicase OS=Oryctolagus cuniculus OX=9986 GN=DDX17 PE=3 SV=1	G1SMY1;A0A5F9C8E1		30000	1181680	39.3893			0.174336	0.315235		0	1209130	79.349	13.046	55			-1151680	-1.64976			G1SMY1;A0A5F9C8E1	869
tr|G1SN00|G1SN00_RABIT Kininogen 1 OS=Oryctolagus cuniculus OX=9986 GN=KNG1 PE=4 SV=3;tr|A0A5F9DLC9|A0A5F9DLC9_RABIT Kininogen 1 OS=Oryctolagus cuniculus OX=9986 GN=KNG1 PE=4 SV=1	G1SN00;A0A5F9DLC9;CON__P01045-1;CON__Q2KJ62;CON__P01044-1		4622230	4231930	0.91556			0.754657	0.844166		1493990	1359110	49.206	15.819	25			390300	0.334713			G1SN00;A0A5F9DLC9	870
tr|G1SN21|G1SN21_RABIT Purine nucleoside phosphorylase OS=Oryctolagus cuniculus OX=9986 GN=PNP PE=3 SV=2	G1SN21		1464100	2295120	1.5676			0.2057	0.340211		161929	939743	32.069	64.028	80			-831017	-1.50941			G1SN21	872
tr|G1SN83|G1SN83_RABIT Laminin subunit beta 2 OS=Oryctolagus cuniculus OX=9986 GN=LAMB2 PE=4 SV=1	G1SN83		30000	2622970	87.4323			0.155369	0.311416		0	2569230	196.15	58.647	92			-2592970	-1.74806			G1SN83	875
tr|G1SNC7|G1SNC7_RABIT Dermatopontin OS=Oryctolagus cuniculus OX=9986 GN=DPT PE=3 SV=1;tr|A0A5F9CHV1|A0A5F9CHV1_RABIT Dermatopontin OS=Oryctolagus cuniculus OX=9986 GN=DPT PE=3 SV=1	G1SNC7;A0A5F9CHV1		30000	6030900	201.03			0.0387742	0.150719		0	3430130	24.218	84.953	67			-6000900	-3.03017			G1SNC7;A0A5F9CHV1	876
tr|G1SNS5|G1SNS5_RABIT Rab GDP dissociation inhibitor OS=Oryctolagus cuniculus OX=9986 PE=3 SV=2;tr|A0A5F9DK78|A0A5F9DK78_RABIT Rab GDP dissociation inhibitor OS=Oryctolagus cuniculus OX=9986 PE=3 SV=1;tr|G1U8W6|G1U8W6_RABIT Rab GDP dissociation inhibitor	G1SNS5;A0A5F9DK78;G1U8W6;A0A5F9CMZ0;A0A5F9CCC3;U3KN82		1568010	6445200	4.11043			0.03426	0.141881		996213	2482830	50.434	132.96	313			-4877190	-3.15769			G1SNS5;A0A5F9DK78;G1U8W6	880
tr|G1SPA6|G1SPA6_RABIT Procollagen-proline 3-dioxygenase OS=Oryctolagus cuniculus OX=9986 GN=P3H1 PE=3 SV=2	G1SPA6		30000	1132120	37.7373			0.162806	0.311822		0	1117580	87.371	31.416	16			-1102120	-1.70808			G1SPA6	885
tr|G1SPF5|G1SPF5_RABIT Uncharacterized protein OS=Oryctolagus cuniculus OX=9986 PE=4 SV=2	G1SPF5		7217070	10825100	1.49993			0.0395809	0.151013		1529300	1404990	14.526	37.571	88			-3608030	-3.00922			G1SPF5	887
tr|G1SPF9|G1SPF9_RABIT Complement C5 OS=Oryctolagus cuniculus OX=9986 GN=C5 PE=4 SV=2;tr|A0A5F9CD07|A0A5F9CD07_RABIT Complement C5 OS=Oryctolagus cuniculus OX=9986 GN=C5 PE=4 SV=1	G1SPF9;A0A5F9CD07;CON__Q1A7A4		8111470	7973020	0.982932			0.961231	0.969169		1531050	4376410	187.74	229.37	395			138450	0.0517207			G1SPF9;A0A5F9CD07	888
tr|G1SPP0|G1SPP0_RABIT Stomatin OS=Oryctolagus cuniculus OX=9986 GN=STOM PE=3 SV=1	G1SPP0;A0A5F9C4G1		11519900	6548330	0.568436			0.390758	0.526104		7894170	4229850	31.292	287.88	189			4971570	0.961482			G1SPP0	890
tr|G1SPR5|G1SPR5_RABIT Beta-galactosidase OS=Oryctolagus cuniculus OX=9986 GN=GLB1 PE=3 SV=2	G1SPR5		30000	740382	24.6794			0.132047	0.307968		0	651686	92.467	13.683	43			-710382	-1.88805			G1SPR5	891
tr|G1SPZ7|G1SPZ7_RABIT Glutathione peroxidase OS=Oryctolagus cuniculus OX=9986 PE=3 SV=2;tr|G1T569|G1T569_RABIT Uncharacterized protein OS=Oryctolagus cuniculus OX=9986 PE=3 SV=2	G1SPZ7;G1T569		2009730	2246330	1.11773			0.859345	0.915032		282634	2150560	21.857	88.031	215			-236600	-0.188932			G1SPZ7;G1T569	894
tr|G1SQ01|G1SQ01_RABIT Alcohol dehydrogenase [NADP(+)] OS=Oryctolagus cuniculus OX=9986 GN=AKR1A1 PE=3 SV=2;tr|G1TDJ6|G1TDJ6_RABIT Alcohol dehydrogenase [NADP(+)] OS=Oryctolagus cuniculus OX=9986 GN=AKR1A1 PE=3 SV=2;tr|A0A5F9CKZ1|A0A5F9CKZ1_RABIT Alcohol d	G1SQ01;G1TDJ6;A0A5F9CKZ1;A0A5F9C8E0;A0A5F9CN84		2697300	4482880	1.66199			0.0469956	0.167306		490254	973547	47.125	33.34	142			-1785580	-2.83731			G1SQ01;G1TDJ6;A0A5F9CKZ1;A0A5F9C8E0;A0A5F9CN84	895
tr|G1SQ02|G1SQ02_RABIT Peroxiredoxin-1 OS=Oryctolagus cuniculus OX=9986 PE=3 SV=1	G1SQ02;A0A5F9D8D0;A0A5F9CWK5		15393700	26631800	1.73005			0.0791827	0.220794		2084470	8044740	22.152	32.146	182			-11238200	-2.34226			G1SQ02	896
tr|G1SQ27|G1SQ27_RABIT Clusterin OS=Oryctolagus cuniculus OX=9986 GN=CLU PE=3 SV=2;tr|A0A5F9C203|A0A5F9C203_RABIT Clusterin OS=Oryctolagus cuniculus OX=9986 GN=CLU PE=3 SV=1	G1SQ27;A0A5F9C203		37674300	59986100	1.59223			0.418525	0.556994		12655800	40981000	59.515	323.31	436			-22311800	-0.901017			G1SQ27;A0A5F9C203	897
tr|G1SQ46|G1SQ46_RABIT Rho GDP dissociation inhibitor beta OS=Oryctolagus cuniculus OX=9986 GN=ARHGDIB PE=3 SV=1	G1SQ46		12911900	10300300	0.797737			0.37428	0.511362		3513480	2855170	22.822	85.402	104			2611530	0.999117			G1SQ46	898
tr|G1SQ70|G1SQ70_RABIT Alpha-2-macroglobulin OS=Oryctolagus cuniculus OX=9986 GN=A2M PE=3 SV=3;tr|A0A5F9CQC0|A0A5F9CQC0_RABIT Alpha-2-macroglobulin OS=Oryctolagus cuniculus OX=9986 GN=A2M PE=3 SV=1;tr|A0A5F9CAH6|A0A5F9CAH6_RABIT Alpha-2-macroglobulin OS=Or	G1SQ70;A0A5F9CQC0;A0A5F9CAH6;A0A5F9CPY6		74017000	64315300	0.868926			0.785031	0.870517		8436680	56988600	163.17	323.31	2287			9701670	0.291683			G1SQ70;A0A5F9CQC0;A0A5F9CAH6;A0A5F9CPY6	899
tr|G1SQA8|G1SQA8_RABIT ATP synthase subunit beta OS=Oryctolagus cuniculus OX=9986 GN=ATP5F1B PE=3 SV=3	G1SQA8		18985700	16151800	0.850735			0.656736	0.770508		9361440	4150090	56.355	265.53	465			2833830	0.479325			G1SQA8	901
tr|G1SQF0|G1SQF0_RABIT Uncharacterized protein OS=Oryctolagus cuniculus OX=9986 PE=3 SV=2;tr|A0A5F9CFT5|A0A5F9CFT5_RABIT Uncharacterized protein OS=Oryctolagus cuniculus OX=9986 PE=3 SV=1	G1SQF0;A0A5F9CFT5;A0A5F9DN39		3413970	2390530	0.70022			0.496269	0.629478		597952	2294550	47.19	10.316	36			1023430	0.747576			G1SQF0;A0A5F9CFT5	904
tr|G1SQG6|G1SQG6_RABIT SERPIN domain-containing protein OS=Oryctolagus cuniculus OX=9986 PE=3 SV=3	G1SQG6		30000	559382	18.6461			0.151519	0.311416		0	518163	63.057	90.817	154			-529382	-1.76955			G1SQG6	905
tr|G1SQM7|G1SQM7_RABIT Activated RNA polymerase II transcriptional coactivator p15 OS=Oryctolagus cuniculus OX=9986 GN=SUB1 PE=3 SV=2;tr|A0A5F9CS25|A0A5F9CS25_RABIT Activated RNA polymerase II transcriptional coactivator p15 OS=Oryctolagus cuniculus OX=998	G1SQM7;A0A5F9CS25		30000	2064970	68.8323			0.0661026	0.198958		0	1404610	23.707	10.227	38			-2034970	-2.50936			G1SQM7;A0A5F9CS25	906
tr|G1SQR7|G1SQR7_RABIT NTF2 domain-containing protein OS=Oryctolagus cuniculus OX=9986 PE=4 SV=1	G1SQR7		30000	994083	33.1361			0.155901	0.311416		0	956859	14.478	5.4108	45			-964083	-1.74513			G1SQR7	907
tr|G1SR03|G1SR03_RABIT 15S Mg(2+)-ATPase p97 subunit OS=Oryctolagus cuniculus OX=9986 GN=VCP PE=3 SV=1	G1SR03		5145830	6936270	1.34794			0.320338	0.452352		2186030	1645120	89.321	295.58	382			-1790430	-1.13349			G1SR03	908
tr|G1SR27|G1SR27_RABIT Growth factor receptor bound protein 2 OS=Oryctolagus cuniculus OX=9986 GN=GRB2 PE=1 SV=1;tr|A0A5F9D9C3|A0A5F9D9C3_RABIT Growth factor receptor bound protein 2 OS=Oryctolagus cuniculus OX=9986 GN=GRB2 PE=4 SV=1;tr|A0A5F9D0B9|A0A5F9D0	G1SR27;A0A5F9D9C3;A0A5F9D0B9;A0A5F9DKC7		1736170	1604280	0.924034			0.904847	0.934578		1712540	535917	25.206	17.675	80			131883	0.127299			G1SR27;A0A5F9D9C3;A0A5F9D0B9	909
tr|G1SR29|G1SR29_RABIT H(+)-transporting two-sector ATPase OS=Oryctolagus cuniculus OX=9986 GN=ATP6V1A PE=3 SV=3	G1SR29		1636570	2235950	1.36624			0.59086	0.714367		1530280	907490	64.678	116.45	108			-599383	-0.583524			G1SR29	911
tr|G1SR65|G1SR65_RABIT Myeloperoxidase OS=Oryctolagus cuniculus OX=9986 GN=MPO PE=4 SV=3;tr|A0A5F9DBQ8|A0A5F9DBQ8_RABIT Myeloperoxidase OS=Oryctolagus cuniculus OX=9986 GN=MPO PE=4 SV=1	G1SR65;A0A5F9DBQ8;A0A5F9C5W2;A0A5F9CIA9;G1SXQ6;A0A5F9C782;A0A5F9CQB8;G1TBL2		3821400	3148200	0.823834			0.84954	0.908605		5218830	2445070	77.696	71.246	125			673200	0.202321			G1SR65;A0A5F9DBQ8	912
tr|G1SRF7|G1SRF7_RABIT 75 kDa glucose-regulated protein OS=Oryctolagus cuniculus OX=9986 GN=HSPA9 PE=3 SV=1	G1SRF7		1181830	3244580	2.74539			0.233272	0.363481		1995030	1582610	73.582	32.828	39			-2062750	-1.403			G1SRF7	917
tr|G1SRH7|G1SRH7_RABIT Serine and arginine rich splicing factor 3 OS=Oryctolagus cuniculus OX=9986 GN=SRSF3 PE=4 SV=1	G1SRH7		900300	2130150	2.36604			0.480144	0.613923		1507400	2286680	19.329	5.576	38			-1229850	-0.777765			G1SRH7	918
tr|G1SS66|G1SS66_RABIT C3/C5 convertase OS=Oryctolagus cuniculus OX=9986 GN=C2 PE=4 SV=2;tr|A0A5F9D437|A0A5F9D437_RABIT C3/C5 convertase OS=Oryctolagus cuniculus OX=9986 GN=C2 PE=4 SV=1;tr|A0A5F9CB29|A0A5F9CB29_RABIT C3/C5 convertase OS=Oryctolagus cunicul	G1SS66;A0A5F9D437;A0A5F9CB29;A0A5F9D200		30000	1766730	58.891			0.0179063	0.103195		0	776143	82.334	191.89	149			-1736730	-3.87572			G1SS66;A0A5F9D437;A0A5F9CB29;A0A5F9D200	923
tr|G1SS69|G1SS69_RABIT C3/C5 convertase OS=Oryctolagus cuniculus OX=9986 PE=4 SV=2	G1SS69;CON__Q3KUS7		2215970	3602130	1.62553			0.303459	0.436867		508338	1970530	85.351	102.18	353			-1386170	-1.17979			G1SS69	924
tr|G1TN72|G1TN72_RABIT 40S ribosomal protein S3a OS=Oryctolagus cuniculus OX=9986 GN=RPS3A PE=1 SV=1;tr|G1SS70|G1SS70_RABIT 40S ribosomal protein S3a OS=Oryctolagus cuniculus OX=9986 GN=RPS3A PE=1 SV=1;tr|G1U877|G1U877_RABIT 40S ribosomal protein S3a OS=Or	G1TN72;G1SS70;G1U877;G1TKM8;G1U444;G1U482;G1STH1;A0A5F9DG73		545800	5251850	9.6223			0.0665566	0.198958		893392	3131670	29.872	21.383	56			-4706050	-2.50295			G1TN72;G1SS70;G1U877;G1TKM8;G1U444;G1U482	925
tr|G1SS91|G1SS91_RABIT C4a anaphylatoxin OS=Oryctolagus cuniculus OX=9986 PE=4 SV=2;tr|A0A5F9DNV0|A0A5F9DNV0_RABIT C4a anaphylatoxin OS=Oryctolagus cuniculus OX=9986 PE=4 SV=1	G1SS91;A0A5F9DNV0		26847300	22272500	0.829599			0.468801	0.606338		6316490	7637870	191.95	323.31	1638			4574830	0.799471			G1SS91;A0A5F9DNV0	927
tr|G1SSJ7|G1SSJ7_RABIT Prohibitin OS=Oryctolagus cuniculus OX=9986 PE=3 SV=1;tr|A0A5F9DRF0|A0A5F9DRF0_RABIT Prohibitin OS=Oryctolagus cuniculus OX=9986 PE=3 SV=1	G1SSJ7;A0A5F9DRF0		908667	587400	0.646441			0.745621	0.836325		1521900	495647	29.822	7.3878	12			321267	0.347657			G1SSJ7;A0A5F9DRF0	928
tr|G1SSL0|G1SSL0_RABIT Endoplasmic reticulum resident protein 29 OS=Oryctolagus cuniculus OX=9986 GN=ERP29 PE=4 SV=2	G1SSL0		2720400	3003530	1.10408			0.799815	0.881575		274325	1788820	28.9	23.797	194			-283133	-0.27098			G1SSL0	929
tr|G1SSL2|G1SSL2_RABIT Saposin B-type domain-containing protein OS=Oryctolagus cuniculus OX=9986 PE=3 SV=2	G1SSL2		244130	1322870	5.41871			0.241027	0.370591		370884	1306920	25.171	9.5108	36			-1078740	-1.37533			G1SSL2	930
tr|G1ST17|G1ST17_RABIT Peptidoglycan-recognition protein OS=Oryctolagus cuniculus OX=9986 GN=PGLYRP1 PE=3 SV=1	G1ST17		23097300	10706400	0.463535			0.195612	0.330925		11845900	7134310	21.72	67.682	65			12390900	1.552			G1ST17	934
tr|G1STB6|G1STB6_RABIT Actin alpha cardiac muscle 1 OS=Oryctolagus cuniculus OX=9986 GN=ACTC1 PE=3 SV=1	G1STB6		295263000	624595000	2.11539			0.0949878	0.248478		35700700	259491000	42.019	323.31	662			-329332000	-2.17771			G1STB6	939
tr|G1STF7|G1STF7_RABIT Beta-1 metal-binding globulin OS=Oryctolagus cuniculus OX=9986 PE=3 SV=1;tr|A0A5F9CXN7|A0A5F9CXN7_RABIT Uncharacterized protein OS=Oryctolagus cuniculus OX=9986 PE=3 SV=1;tr|A0A5F9DTL0|A0A5F9DTL0_RABIT Uncharacterized protein OS=Oryc	G1STF7;A0A5F9CXN7;A0A5F9DTL0;A0A5F9CYD1;CON__Q29443;CON__Q0IIK2;CON__Q2HJF0		124577000	159289000	1.27864			0.52085	0.651632		50670000	68907400	76.684	323.31	3665			-34712500	-0.702941			G1STF7;A0A5F9CXN7;A0A5F9DTL0;A0A5F9CYD1	940
tr|G1STJ4|G1STJ4_RABIT Complement C3 alpha chain OS=Oryctolagus cuniculus OX=9986 PE=4 SV=3	G1STJ4		40825700	27818800	0.681404			0.398083	0.533977		19945400	13049300	82.084	323.31	1022			13006800	0.945188			G1STJ4	942
tr|G1STT3|G1STT3_RABIT Serpin family B member 10 OS=Oryctolagus cuniculus OX=9986 GN=SERPINB10 PE=3 SV=1	G1STT3		14977600	293695	0.0196089			0.168308	0.31281		15141000	88335.8	45.568	323.31	158			14683900	1.67973			G1STT3	945
tr|G1STU4|G1STU4_RABIT Caveolae associated protein 3 OS=Oryctolagus cuniculus OX=9986 GN=CAVIN3 PE=3 SV=1;tr|A0A5F9C6A9|A0A5F9C6A9_RABIT Caveolae associated protein 3 OS=Oryctolagus cuniculus OX=9986 GN=CAVIN3 PE=3 SV=1	G1STU4;A0A5F9C6A9		30000	1072040	35.7347			0.235624	0.364789		0	1294260	27.474	21.968	83			-1042040	-1.39451			G1STU4;A0A5F9C6A9	946
tr|G1STZ4|G1STZ4_RABIT Glucose-6-phosphate 1-dehydrogenase OS=Oryctolagus cuniculus OX=9986 GN=G6PD PE=3 SV=3;tr|A0A5F9DG82|A0A5F9DG82_RABIT Glucose-6-phosphate 1-dehydrogenase OS=Oryctolagus cuniculus OX=9986 GN=G6PD PE=3 SV=1	G1STZ4;A0A5F9DG82		730493	1863940	2.55162			0.236497	0.365357		1041400	951995	66.176	133.96	143			-1133450	-1.39139			G1STZ4;A0A5F9DG82	948
tr|G1SUU7|G1SUU7_RABIT RNA-splicing ligase RtcB homolog OS=Oryctolagus cuniculus OX=9986 GN=RTCB PE=3 SV=3;tr|A0A5F9C548|A0A5F9C548_RABIT RNA-splicing ligase RtcB homolog OS=Oryctolagus cuniculus OX=9986 GN=RTCB PE=3 SV=1	G1SUU7;A0A5F9C548		30000	2110670	70.3557			0.0517632	0.174069		0	1313980	55.238	14.171	16			-2080670	-2.74267			G1SUU7;A0A5F9C548	953
tr|G1SUW9|G1SUW9_RABIT Macrophage metalloelastase OS=Oryctolagus cuniculus OX=9986 GN=MMP12 PE=3 SV=2	G1SUW9		2390330	1757080	0.735078			0.722473	0.822595		2451880	1506420	53.657	26.445	46			633250	0.381149			G1SUW9	957
tr|G1SV13|G1SV13_RABIT Ubiquitin-activating enzyme E1 OS=Oryctolagus cuniculus OX=9986 GN=UBA1 PE=3 SV=1	G1SV13		382433	1257280	3.28758			0.345452	0.480311		610432	1279900	117.7	60.214	104			-874850	-1.06859			G1SV13	960
tr|G1SV22|G1SV22_RABIT Phosphatidylethanolamine-binding protein 1 OS=Oryctolagus cuniculus OX=9986 GN=PEBP1 PE=3 SV=2	G1SV22;A0A5F9CQR3		3234130	4887270	1.51115			0.371223	0.509287		1125650	2613390	21.008	76.942	117			-1653130	-1.00626			G1SV22	961
tr|G1SV24|G1SV24_RABIT Cathepsin V OS=Oryctolagus cuniculus OX=9986 GN=CTSV PE=3 SV=1;tr|A0A5F9DGC0|A0A5F9DGC0_RABIT Cathepsin V OS=Oryctolagus cuniculus OX=9986 GN=CTSV PE=3 SV=1;tr|A0A5F9CNF3|A0A5F9CNF3_RABIT Cathepsin V OS=Oryctolagus cuniculus OX=9986	G1SV24;A0A5F9DGC0;A0A5F9CNF3;A0A5F9CYU5		668267	4196920	6.2803			0.0273026	0.124878		1105510	1418130	37.328	97.455	52			-3528650	-3.39899			G1SV24;A0A5F9DGC0;A0A5F9CNF3;A0A5F9CYU5	962
tr|G1TGX8|G1TGX8_RABIT Ribosomal_L30_N domain-containing protein OS=Oryctolagus cuniculus OX=9986 PE=4 SV=2;tr|G1TUB1|G1TUB1_RABIT Uncharacterized protein OS=Oryctolagus cuniculus OX=9986 PE=1 SV=2;tr|G1SV32|G1SV32_RABIT Uncharacterized protein OS=Oryctola	G1TGX8;G1TUB1;G1SV32;A0A5F9DSU7		30000	1550780	51.6927			0.0487986	0.170149		0	940653	23.845	9.5842	21			-1520780	-2.80026			G1TGX8;G1TUB1;G1SV32;A0A5F9DSU7	963
tr|G1SVH0|G1SVH0_RABIT Adenosylhomocysteinase OS=Oryctolagus cuniculus OX=9986 PE=3 SV=2;tr|A0A5F9DS62|A0A5F9DS62_RABIT Adenosylhomocysteinase OS=Oryctolagus cuniculus OX=9986 PE=3 SV=1	G1SVH0;A0A5F9DS62;A0A5F9C917		886700	4102680	4.62691			0.0275454	0.124878		1483850	706449	58.512	19.588	85			-3215980	-3.3894			G1SVH0;A0A5F9DS62	964
tr|G1SVK5|G1SVK5_RABIT Protein S100 OS=Oryctolagus cuniculus OX=9986 GN=S100A4 PE=3 SV=2	G1SVK5		1854970	4903920	2.64367			0.314133	0.446321		337610	4578720	15.142	6.1488	37			-3048950	-1.15024			G1SVK5	966
tr|G1SVM1|G1SVM1_RABIT Major vault protein OS=Oryctolagus cuniculus OX=9986 GN=MVP PE=4 SV=1	G1SVM1		1903100	5678120	2.98362			0.0612224	0.192298		1622410	1944850	98.569	17.278	55			-3775020	-2.58162			G1SVM1	968
tr|G1SW77|G1SW77_RABIT SERPINE1 mRNA binding protein 1 OS=Oryctolagus cuniculus OX=9986 GN=SERBP1 PE=4 SV=1;tr|U3KN98|U3KN98_RABIT SERPINE1 mRNA binding protein 1 OS=Oryctolagus cuniculus OX=9986 GN=SERBP1 PE=4 SV=2;tr|A0A5F9CQE6|A0A5F9CQE6_RABIT IHABP4_N	G1SW77;U3KN98;A0A5F9CQE6		30000	2694970	89.8323			0.016917	0.100347		0	1170640	44.795	122.64	44			-2664970	-3.94301			G1SW77;U3KN98;A0A5F9CQE6	970
tr|G1SWF0|G1SWF0_RABIT Heparin cofactor 2 OS=Oryctolagus cuniculus OX=9986 GN=SERPIND1 PE=3 SV=1	G1SWF0;CON__ENSEMBL:ENSBTAP00000018574		527867	2141140	4.05621			0.0377666	0.149309		862330	303072	54.603	70.184	71			-1613280	-3.05706			G1SWF0	974
tr|G1SWG3|G1SWG3_RABIT Histamine N-methyltransferase OS=Oryctolagus cuniculus OX=9986 GN=HNMT PE=4 SV=1	G1SWG3		30000	1051470	35.049			0.175383	0.315235		0	1075740	33.409	7.2312	18			-1021470	-1.64467			G1SWG3	975
tr|G1SWI3|G1SWI3_RABIT Outer mitochondrial membrane protein porin 2 OS=Oryctolagus cuniculus OX=9986 GN=VDAC2 PE=3 SV=1;tr|A0A5F9D251|A0A5F9D251_RABIT Outer mitochondrial membrane protein porin 2 OS=Oryctolagus cuniculus OX=9986 GN=VDAC2 PE=3 SV=1;tr|A0A5F	G1SWI3;A0A5F9D251;A0A5F9DM33		3525930	1931620	0.547833			0.0975023	0.251765		846464	962531	31.602	103.66	86			1594320	2.15437			G1SWI3;A0A5F9D251;A0A5F9DM33	976
tr|G1TI26|G1TI26_RABIT 60S ribosomal protein L9 OS=Oryctolagus cuniculus OX=9986 PE=3 SV=1;tr|G1T5X8|G1T5X8_RABIT 60S ribosomal protein L9 OS=Oryctolagus cuniculus OX=9986 PE=3 SV=1;tr|G1SWI6|G1SWI6_RABIT 60S ribosomal protein L9 OS=Oryctolagus cuniculus O	G1TI26;G1T5X8;G1SWI6;G1U4I5;G1TJA2;G1TF70;A0A5F9CDA0;G1TSI1;G1U752;G1TXH8		30000	1673820	55.794			0.142432	0.311416		0	1562080	21.807	18.462	25			-1643820	-1.82269			G1TI26;G1T5X8;G1SWI6;G1U4I5;G1TJA2;G1TF70;A0A5F9CDA0;G1TSI1;G1U752;G1TXH8	977
tr|G1SWI7|G1SWI7_RABIT Proteasome 20S subunit alpha 8 OS=Oryctolagus cuniculus OX=9986 GN=PSMA8 PE=3 SV=3	G1SWI7		455600	1160650	2.54752			0.22407	0.351415		737161	422771	38.665	16.268	41			-705050	-1.43704			G1SWI7	978
tr|G1SWS6|G1SWS6_RABIT Fibromodulin OS=Oryctolagus cuniculus OX=9986 GN=FMOD PE=3 SV=2	G1SWS6		30000	18853600	628.453			0.200144	0.334189		0	21273300	41.815	36.292	42			-18823600	-1.5326			G1SWS6	981
tr|G1SXG6|G1SXG6_RABIT Protein S100 OS=Oryctolagus cuniculus OX=9986 GN=S100A8 PE=3 SV=1	G1SXG6		65567300	782709000	11.9375			0.147392	0.311416		29730000	692030000	10.132	96.589	275			-717141000	-1.79325			G1SXG6	985
tr|G1SXK6|G1SXK6_RABIT Lectin, mannose binding 2 OS=Oryctolagus cuniculus OX=9986 GN=LMAN2 PE=4 SV=2;tr|A0A5F9CFN8|A0A5F9CFN8_RABIT Lectin, mannose binding 2 OS=Oryctolagus cuniculus OX=9986 GN=LMAN2 PE=4 SV=1	G1SXK6;A0A5F9CFN8		811233	2534470	3.12422			0.425671	0.563588		735491	3287500	47.97	22.012	112			-1723230	-0.886			G1SXK6;A0A5F9CFN8	986
tr|G1SXN3|G1SXN3_RABIT Laminin subunit alpha 4 OS=Oryctolagus cuniculus OX=9986 GN=LAMA4 PE=4 SV=3	G1SXN3		30000	4171730	139.058			0.116638	0.283938		0	3593900	191.96	150.38	91			-4141730	-1.99607			G1SXN3	987
tr|G1SXR1|G1SXR1_RABIT Proline and arginine rich end leucine rich repeat protein OS=Oryctolagus cuniculus OX=9986 GN=PRELP PE=4 SV=1	G1SXR1		30000	23728300	790.943			0.158729	0.311416		0	23729800	43.426	148.7	286			-23698300	-1.72975			G1SXR1	988
tr|G1SY36|G1SY36_RABIT Tropomyosin 4 OS=Oryctolagus cuniculus OX=9986 GN=TPM4 PE=3 SV=2;tr|A0A5F9DVE1|A0A5F9DVE1_RABIT Tropomyosin 4 OS=Oryctolagus cuniculus OX=9986 GN=TPM4 PE=3 SV=1	G1SY36;A0A5F9DVE1		30270000	25615800	0.846244			0.588934	0.713231		11797000	7045070	46.151	124.1	80			4654170	0.586677			G1SY36;A0A5F9DVE1	991
tr|G1SYB4|G1SYB4_RABIT Cell division control protein 42 homolog OS=Oryctolagus cuniculus OX=9986 PE=3 SV=2;tr|G1U978|G1U978_RABIT Cell division control protein 42 homolog OS=Oryctolagus cuniculus OX=9986 PE=3 SV=2;tr|A0A5F9DQD8|A0A5F9DQD8_RABIT Cell divisi	G1SYB4;G1U978;A0A5F9DQD8		7553830	13972800	1.84976			0.208266	0.340211		1393830	7285260	21.258	12.917	62			-6419020	-1.49892			G1SYB4;G1U978;A0A5F9DQD8	993
tr|G1SYD4|G1SYD4_RABIT Eosinophil peroxidase OS=Oryctolagus cuniculus OX=9986 GN=EPX PE=4 SV=2	G1SYD4		346110	1646170	4.7562			0.210695	0.340789		547519	1409560	80.758	50.611	77			-1300060	-1.4891			G1SYD4	995
tr|U3KNJ6|U3KNJ6_RABIT Lamin A/C OS=Oryctolagus cuniculus OX=9986 GN=LMNA PE=3 SV=2;tr|G1SYD6|G1SYD6_RABIT Lamin A/C OS=Oryctolagus cuniculus OX=9986 GN=LMNA PE=3 SV=2;tr|A0A5F9DRS0|A0A5F9DRS0_RABIT Lamin A/C OS=Oryctolagus cuniculus OX=9986 GN=LMNA PE=3 S	U3KNJ6;G1SYD6;A0A5F9DRS0;A0A5F9D7P4		1808000	24349500	13.4676			0.0160274	0.100347		2170120	9497250	74.061	157.07	409			-22541500	-4.00769			U3KNJ6;G1SYD6;A0A5F9DRS0;A0A5F9D7P4	996
tr|G1SYI2|G1SYI2_RABIT G protein subunit beta 1 OS=Oryctolagus cuniculus OX=9986 GN=GNB1 PE=3 SV=1	G1SYI2;A0A5F9CMT3;G1T4D5		3321400	7570650	2.27936			0.100912	0.256966		2930520	1849770	37.377	80.596	87			-4249250	-2.12378			G1SYI2	998
tr|G1SYK4|G1SYK4_RABIT Uncharacterized protein OS=Oryctolagus cuniculus OX=9986 PE=4 SV=2;tr|A0A5F9DDC0|A0A5F9DDC0_RABIT Anaphylatoxin-like domain-containing protein OS=Oryctolagus cuniculus OX=9986 PE=4 SV=1	G1SYK4;A0A5F9DDC0		3534170	3250950	0.919862			0.91927	0.945423		3382940	3037170	186.88	121.28	92			283217	0.1079			G1SYK4;A0A5F9DDC0	1000
tr|G1SZ00|G1SZ00_RABIT Cysteine and glycine rich protein 1 OS=Oryctolagus cuniculus OX=9986 GN=CSRP1 PE=4 SV=2;tr|A0A5F9DNI2|A0A5F9DNI2_RABIT Cysteine and glycine rich protein 1 OS=Oryctolagus cuniculus OX=9986 GN=CSRP1 PE=4 SV=1;tr|A0A5F9DQI6|A0A5F9DQI6_R	G1SZ00;A0A5F9DNI2;A0A5F9DQI6		2182540	13401900	6.14051			0.109825	0.272865		1477890	9368440	25.244	96.087	191			-11219400	-2.04892			G1SZ00;A0A5F9DNI2;A0A5F9DQI6	1005
tr|G1SZ59|G1SZ59_RABIT RNA helicase OS=Oryctolagus cuniculus OX=9986 GN=EIF4A1 PE=3 SV=1;tr|A0A5F9CRC9|A0A5F9CRC9_RABIT RNA helicase OS=Oryctolagus cuniculus OX=9986 PE=3 SV=1;tr|A0A5F9D9K2|A0A5F9D9K2_RABIT RNA helicase OS=Oryctolagus cuniculus OX=9986 GN=	G1SZ59;A0A5F9CRC9;A0A5F9D9K2;A0A5F9DM90;A0A5F9DK66;A0A5F9CLT0;A0A5F9C8Y4;G1SN05;A0A5F9C3Q9;A0A5F9C3B9;A0A5F9DHZ8;A0A5F9DJ50;U3KMP9;A0A5F9DN20		3076300	6867130	2.23227			0.0276356	0.124878		1564480	1145860	46.153	55.648	125			-3790830	-3.38585			G1SZ59;A0A5F9CRC9;A0A5F9D9K2;A0A5F9DM90;A0A5F9DK66;A0A5F9CLT0;A0A5F9C8Y4;G1SN05;A0A5F9C3Q9	1009
tr|G1SZD6|G1SZD6_RABIT 14-3-3 protein theta OS=Oryctolagus cuniculus OX=9986 GN=YWHAQ PE=3 SV=1	G1SZD6		2526470	5114100	2.02421			0.162185	0.311822		2406120	1034140	27.776	165.77	109			-2587630	-1.71135			G1SZD6	1013
tr|G1SZH0|G1SZH0_RABIT Plasma retinol-binding protein OS=Oryctolagus cuniculus OX=9986 PE=3 SV=2	G1SZH0		2732100	5755900	2.10677			0.394719	0.530449		4680170	2884660	49.844	3.244	8			-3023800	-0.952639			G1SZH0	1015
tr|G1SZT8|G1SZT8_RABIT GATOR complex protein SEC13 OS=Oryctolagus cuniculus OX=9986 GN=SEC13 PE=3 SV=3	G1SZT8		30000	467882	15.5961			0.150115	0.311416		0	426678	51.033	25.957	29			-437882	-1.77753			G1SZT8	1018
tr|G1SZV5|G1SZV5_RABIT Apolipoprotein A-I OS=Oryctolagus cuniculus OX=9986 GN=APOA1 PE=3 SV=1	G1SZV5;CON__P15497;A0A5F9CXP8;A0A5F9DGS7;G1SUN9		166100000	252058000	1.51751			0.44469	0.580344		102838000	142549000	30.633	323.31	955			-85957200	-0.847015			G1SZV5	1019
tr|G1T0F8|G1T0F8_RABIT Hyaluronan binding protein 2 OS=Oryctolagus cuniculus OX=9986 GN=HABP2 PE=4 SV=2;tr|A0A5F9DAQ3|A0A5F9DAQ3_RABIT Hyaluronan binding protein 2 OS=Oryctolagus cuniculus OX=9986 GN=HABP2 PE=4 SV=1	G1T0F8;A0A5F9DAQ3;A0A5F9D4T7		513567	7372310	14.3551			0.167397	0.31281		837562	7003050	62.301	119.9	133			-6858750	-1.68436			G1T0F8;A0A5F9DAQ3	1022
tr|G1T0J6|G1T0J6_RABIT Inter-alpha-trypsin inhibitor heavy chain 1 OS=Oryctolagus cuniculus OX=9986 GN=ITIH1 PE=3 SV=2;tr|G1SZA4|G1SZA4_RABIT Inter-alpha-trypsin inhibitor heavy chain 1 OS=Oryctolagus cuniculus OX=9986 GN=ITIH1 PE=3 SV=3	G1T0J6;G1SZA4;CON__Q0VCM5		11680400	33597200	2.87637			0.0649196	0.198885		2236590	14858900	100.69	323.31	834			-21916700	-2.5263			G1T0J6;G1SZA4	1023
tr|G1T0K7|G1T0K7_RABIT Cathepsin S OS=Oryctolagus cuniculus OX=9986 GN=CTSS PE=3 SV=2;tr|A0A5F9D1U1|A0A5F9D1U1_RABIT Cathepsin S OS=Oryctolagus cuniculus OX=9986 GN=CTSS PE=3 SV=1	G1T0K7;A0A5F9D1U1		351510	323972	0.921658			0.941988	0.957235		556872	263064	38.253	9.1845	18			27538.3	0.0774465			G1T0K7;A0A5F9D1U1	1025
tr|G1T0Q0|G1T0Q0_RABIT Fibulin 1 OS=Oryctolagus cuniculus OX=9986 GN=FBLN1 PE=3 SV=2	G1T0Q0		7403630	21870800	2.95406			0.0785982	0.220794		4586810	9630770	49.666	191.61	265			-14467100	-2.34903			G1T0Q0	1027
tr|G1T0R9|G1T0R9_RABIT Glutathione S-transferase OS=Oryctolagus cuniculus OX=9986 GN=GSTM3 PE=3 SV=1;tr|A0A5F9D4U8|A0A5F9D4U8_RABIT Glutathione S-transferase OS=Oryctolagus cuniculus OX=9986 GN=GSTM3 PE=3 SV=1;tr|A0A5F9DL83|A0A5F9DL83_RABIT Glutathione S-t	G1T0R9;A0A5F9D4U8;A0A5F9DL83;A0A5F9CJ08;A0A5F9DRY0;G1TNI4		1596900	5233800	3.27748			0.0630774	0.194893		1357480	2059960	25.497	30.623	49			-3636900	-2.5534			G1T0R9;A0A5F9D4U8;A0A5F9DL83;A0A5F9CJ08	1028
tr|G1T0X2|G1T0X2_RABIT Fibrinogen alpha chain OS=Oryctolagus cuniculus OX=9986 GN=FGA PE=4 SV=2	G1T0X2;CON__P02672		2662770000	368742000	0.138481			0.0767184	0.220794		1670720000	128591000	89.978	323.31	5569			2294020000	2.37123			G1T0X2	1032
tr|G1T127|G1T127_RABIT Kallikrein B1 OS=Oryctolagus cuniculus OX=9986 GN=KLKB1 PE=4 SV=2	G1T127		183100	750498	4.09884			0.359725	0.495392		265177	913107	70.137	63.131	36			-567398	-1.03358			G1T127	1034
tr|G1TPV3|G1TPV3_RABIT S10_plectin domain-containing protein OS=Oryctolagus cuniculus OX=9986 PE=1 SV=1;tr|G1T168|G1T168_RABIT S10_plectin domain-containing protein OS=Oryctolagus cuniculus OX=9986 PE=1 SV=2;tr|G1U0Y5|G1U0Y5_RABIT S10_plectin domain-contai	G1TPV3;G1T168;G1U0Y5;A0A5F9CZZ9;A0A5F9DFE5		30000	1019730	33.991			0.145315	0.311416		0	949501	18.898	5.643	40			-989733	-1.80544			G1TPV3;G1T168;G1U0Y5;A0A5F9CZZ9;A0A5F9DFE5	1036
tr|G1T188|G1T188_RABIT GTP:AMP phosphotransferase AK3, mitochondrial OS=Oryctolagus cuniculus OX=9986 GN=AK3 PE=3 SV=2;tr|A0A5F9C581|A0A5F9C581_RABIT Nucleoside-diphosphate kinase OS=Oryctolagus cuniculus OX=9986 PE=3 SV=1	G1T188;A0A5F9C581		1909000	3846130	2.01474			0.149564	0.311416		1627380	949693	25.716	39.622	62			-1937130	-1.78069			G1T188;A0A5F9C581	1038
tr|G1T1B8|G1T1B8_RABIT Uncharacterized protein OS=Oryctolagus cuniculus OX=9986 PE=4 SV=2;tr|A0A5F9DSQ0|A0A5F9DSQ0_RABIT Uncharacterized protein OS=Oryctolagus cuniculus OX=9986 PE=4 SV=1	G1T1B8;A0A5F9DSQ0		17560700	7551620	0.43003			0.0492879	0.170503		3746910	4955530	29.376	32.612	155			10009000	2.79048			G1T1B8;A0A5F9DSQ0	1039
tr|G1T1H9|G1T1H9_RABIT Integrin beta OS=Oryctolagus cuniculus OX=9986 GN=ITGB2 PE=3 SV=2;tr|A0A5F9CF43|A0A5F9CF43_RABIT Integrin beta OS=Oryctolagus cuniculus OX=9986 GN=ITGB2 PE=3 SV=1;tr|A0A5F9CSE1|A0A5F9CSE1_RABIT Integrin beta OS=Oryctolagus cuniculus	G1T1H9;A0A5F9CF43;A0A5F9CSE1;A0A5F9D1R7;A0A5F9D0J3;A0A5F9DK19;A0A5F9D538		3802070	6140670	1.61509			0.431408	0.569175		2308840	4017890	88.341	198.5	210			-2338600	-0.874093			G1T1H9;A0A5F9CF43;A0A5F9CSE1;A0A5F9D1R7;A0A5F9D0J3;A0A5F9DK19;A0A5F9D538	1040
tr|G1T1Z5|G1T1Z5_RABIT Extracellular matrix protein 1 OS=Oryctolagus cuniculus OX=9986 GN=ECM1 PE=4 SV=3;tr|A0A5F9DBU4|A0A5F9DBU4_RABIT Extracellular matrix protein 1 OS=Oryctolagus cuniculus OX=9986 GN=ECM1 PE=4 SV=1	G1T1Z5;A0A5F9DBU4;A0A5F9DG54		28383000	12263500	0.432072			0.0792888	0.220794		10462200	5725240	63.442	87.439	292			16119500	2.34103			G1T1Z5;A0A5F9DBU4	1043
tr|G1T277|G1T277_RABIT Actin-related protein 2/3 complex subunit 3 OS=Oryctolagus cuniculus OX=9986 GN=ARPC3 PE=3 SV=2	G1T277;A0A5F9DPR9		9147670	8571420	0.937006			0.872048	0.918894		4526890	3649490	20.546	24.999	58			576250	0.171648			G1T277	1044
tr|G1T2C4|G1T2C4_RABIT Transgelin OS=Oryctolagus cuniculus OX=9986 PE=3 SV=2;tr|G1TI08|G1TI08_RABIT Calponin-homology (CH) domain-containing protein OS=Oryctolagus cuniculus OX=9986 PE=4 SV=2	G1T2C4;G1TI08;G1SKT8		3771370	117969000	31.2801			0.0201586	0.11023		4184120	52751100	22.643	122.4	398			-114197000	-3.73786			G1T2C4;G1TI08	1045
tr|G1T2I4|G1T2I4_RABIT Prolyl-tRNA synthetase OS=Oryctolagus cuniculus OX=9986 GN=EPRS1 PE=3 SV=2	G1T2I4		30000	685133	22.8378			0.133384	0.310085		0	603790	162.49	21.56	28			-655133	-1.87934			G1T2I4	1047
tr|G1T2Z5|G1T2Z5_RABIT Collagen alpha-2(I) chain OS=Oryctolagus cuniculus OX=9986 GN=COL1A2 PE=4 SV=1;tr|A0A5F9D6D6|A0A5F9D6D6_RABIT Collagen alpha-2(I) chain OS=Oryctolagus cuniculus OX=9986 GN=COL1A2 PE=4 SV=1;tr|A0A5F9DU58|A0A5F9DU58_RABIT Collagen alph	G1T2Z5;A0A5F9D6D6;A0A5F9DU58;A0A5F9DLV7		1472530	150986000	102.535			0.015914	0.100347		2498540	64431200	128.75	86.761	183			-149514000	-4.01623			G1T2Z5;A0A5F9D6D6;A0A5F9DU58;A0A5F9DLV7	1050
tr|G1T346|G1T346_RABIT Spectrin alpha, non-erythrocytic 1 OS=Oryctolagus cuniculus OX=9986 GN=SPTAN1 PE=3 SV=3;tr|A0A5F9CAW8|A0A5F9CAW8_RABIT Spectrin alpha, non-erythrocytic 1 OS=Oryctolagus cuniculus OX=9986 GN=SPTAN1 PE=4 SV=1;tr|A0A5F9CZW4|A0A5F9CZW4_R	G1T346;A0A5F9CAW8;A0A5F9CZW4;A0A5F9CJ94;A0A5F9CTL9;A0A5F9CJ90;A0A5F9D2T1		844790	2896680	3.42888			0.154121	0.311416		762410	1876110	292.03	99.091	51			-2051890	-1.75496			G1T346;A0A5F9CAW8;A0A5F9CZW4;A0A5F9CJ94;A0A5F9CTL9;A0A5F9CJ90;A0A5F9D2T1	1054
tr|G1T398|G1T398_RABIT UMP-CMP kinase OS=Oryctolagus cuniculus OX=9986 GN=CMPK1 PE=3 SV=1;tr|A0A5F9CDV1|A0A5F9CDV1_RABIT Nucleoside-diphosphate kinase OS=Oryctolagus cuniculus OX=9986 GN=CMPK1 PE=3 SV=1	G1T398;A0A5F9CDV1		30000	1506350	50.2117			0.0430522	0.157206		0	874395	25.569	10.585	21			-1476350	-2.92444			G1T398;A0A5F9CDV1	1056
tr|G1T3C3|G1T3C3_RABIT Four and a half LIM domains 3 OS=Oryctolagus cuniculus OX=9986 GN=FHL3 PE=4 SV=2	G1T3C3		30000	478408	15.9469			0.116343	0.283938		0	388665	31.064	17.383	11			-448408	-1.99829			G1T3C3	1057
tr|G1TJW1|G1TJW1_RABIT 40S ribosomal protein S8 OS=Oryctolagus cuniculus OX=9986 PE=1 SV=1;tr|G1T3D9|G1T3D9_RABIT 40S ribosomal protein S8 OS=Oryctolagus cuniculus OX=9986 PE=3 SV=2;tr|A0A5F9D0P6|A0A5F9D0P6_RABIT Uncharacterized protein OS=Oryctolagus cuni	G1TJW1;G1T3D9;A0A5F9D0P6;A0A5F9CLA9		365867	1287810	3.51989			0.281668	0.413023		581738	1145120	24.106	53.201	51			-921942	-1.24325			G1TJW1;G1T3D9;A0A5F9D0P6	1059
tr|G1T3V2|G1T3V2_RABIT Heat shock 27 kDa protein OS=Oryctolagus cuniculus OX=9986 GN=HSPB1 PE=3 SV=1	G1T3V2		974933	8644050	8.8663			0.0398723	0.151013		1636670	4111360	22.604	67.378	135			-7669120	-3.00177			G1T3V2	1064
tr|G1T3X1|G1T3X1_RABIT Complement component C9 OS=Oryctolagus cuniculus OX=9986 GN=C9 PE=3 SV=1;tr|A0A5F9CMB7|A0A5F9CMB7_RABIT Complement component C9 OS=Oryctolagus cuniculus OX=9986 GN=C9 PE=3 SV=1	G1T3X1;A0A5F9CMB7		17301000	22397400	1.29457			0.682837	0.787387		10748200	16953700	62.775	282.94	658			-5096430	-0.439744			G1T3X1;A0A5F9CMB7	1065
tr|G1T3Y8|G1T3Y8_RABIT 60 kDa chaperonin OS=Oryctolagus cuniculus OX=9986 GN=HSPD1 PE=3 SV=3	G1T3Y8		11463800	7243700	0.631876			0.379781	0.514198		7275800	1405130	61.04	177.06	184			4220100	0.986396			G1T3Y8	1066
tr|G1T3Z1|G1T3Z1_RABIT Mannan-binding protein OS=Oryctolagus cuniculus OX=9986 GN=MBL2 PE=4 SV=3	G1T3Z1		5841270	12470200	2.13484			0.44873	0.584562		2146520	13517100	26.482	161.57	100			-6628970	-0.838907			G1T3Z1	1067
tr|G1T432|G1T432_RABIT Adenylyl cyclase-associated protein OS=Oryctolagus cuniculus OX=9986 PE=3 SV=1	G1T432;G1TX42;A0A5F9CXL3;A0A5F9DEH4;A0A5F9D7E6;A0A5F9DC08;G1SG83;A0A5F9C6T9;A0A5F9CMK0		23004300	36196200	1.57345			0.206791	0.340211		3808260	14697300	51.617	240.05	298			-13191800	-1.50493			G1T432	1069
tr|G1T489|G1T489_RABIT Low molecular weight cytosolic acid phosphatase OS=Oryctolagus cuniculus OX=9986 PE=3 SV=2;tr|A0A5F9CWD8|A0A5F9CWD8_RABIT Acid phosphatase OS=Oryctolagus cuniculus OX=9986 PE=3 SV=1;tr|A0A5F9CF38|A0A5F9CF38_RABIT Low molecular weight	G1T489;A0A5F9CWD8;A0A5F9CF38;A0A5F9C988		548813	149438	0.272293			0.234554	0.364302		449342	206873	18.036	7.6388	16			399375	1.39836			G1T489;A0A5F9CWD8;A0A5F9CF38	1070
tr|G1T4H0|G1T4H0_RABIT Uncharacterized protein OS=Oryctolagus cuniculus OX=9986 PE=4 SV=2;tr|G1TRH9|G1TRH9_RABIT Uncharacterized protein OS=Oryctolagus cuniculus OX=9986 PE=4 SV=2	G1T4H0;G1TRH9		1325670	297300	0.224264			0.216359	0.343787		1122730	462977	39.537	52.998	23			1028370	1.46666			G1T4H0;G1TRH9	1072
tr|G1T524|G1T524_RABIT ADP/ATP translocase OS=Oryctolagus cuniculus OX=9986 PE=3 SV=1;tr|A0A5F9DHZ3|A0A5F9DHZ3_RABIT ADP/ATP translocase OS=Oryctolagus cuniculus OX=9986 PE=3 SV=1;tr|A0A5F9CYW7|A0A5F9CYW7_RABIT ADP/ATP translocase OS=Oryctolagus cuniculus	G1T524;A0A5F9DHZ3;A0A5F9CYW7;U3KPH3;A0A5F9CRN8;G1T9T8		4424770	9872870	2.23127			0.293092	0.424932		4387020	6452220	32.941	34.615	106			-5448100	-1.20942			G1T524;A0A5F9DHZ3;A0A5F9CYW7;U3KPH3	1077
tr|G1T545|G1T545_RABIT Lactoylglutathione lyase OS=Oryctolagus cuniculus OX=9986 PE=3 SV=2;tr|A0A5F9CL80|A0A5F9CL80_RABIT Glyoxalase I OS=Oryctolagus cuniculus OX=9986 PE=3 SV=1;tr|A0A5F9CUT2|A0A5F9CUT2_RABIT Lactoylglutathione lyase OS=Oryctolagus cunicul	G1T545;A0A5F9CL80;A0A5F9CUT2;A0A5F9DEA1		30000	1009080	33.636			0.135954	0.311365		0	910346	20.702	5.7631	29			-979083	-1.86283			G1T545;A0A5F9CL80;A0A5F9CUT2;A0A5F9DEA1	1080
tr|G1T550|G1T550_RABIT Uncharacterized protein OS=Oryctolagus cuniculus OX=9986 PE=4 SV=2	G1T550;A0A5F9CR64;G1T2T9;A0A5F9CSP8		1291670	843933	0.653366			0.599455	0.721141		1095090	809217	23.425	20.371	45			447733	0.569532			G1T550	1081
tr|G1T567|G1T567_RABIT Ras homolog family member A OS=Oryctolagus cuniculus OX=9986 GN=RHOA PE=4 SV=1;tr|G1TI18|G1TI18_RABIT Uncharacterized protein OS=Oryctolagus cuniculus OX=9986 PE=4 SV=3	G1T567;G1TI18;G1TQZ8;G1TQ45;A0A5F9CUG5;G1TFK6;G1TTV0;G1TGR0		9583600	11721000	1.22303			0.426394	0.563588		2369570	3450170	21.768	106.6	35			-2137380	-0.884492			G1T567;G1TI18	1082
tr|G1T5L9|G1T5L9_RABIT Ig-like domain-containing protein OS=Oryctolagus cuniculus OX=9986 PE=4 SV=2	G1T5L9		775200	198145	0.255605			0.205399	0.340211		645371	145763	32.881	6.2814	20			577055	1.51065			G1T5L9	1086
tr|G1T5Q9|G1T5Q9_RABIT Bactericidal permeability-increasing protein OS=Oryctolagus cuniculus OX=9986 GN=BPI PE=3 SV=3;tr|A0A5F9CVK6|A0A5F9CVK6_RABIT Bactericidal permeability-increasing protein OS=Oryctolagus cuniculus OX=9986 GN=BPI PE=3 SV=1	G1T5Q9;A0A5F9CVK6;A0A5F9C755		14264500	25608200	1.79524			0.43357	0.570985		11831200	19247600	53.088	47.723	127			-11343700	-0.86964			G1T5Q9;A0A5F9CVK6	1087
tr|G1T5T8|G1T5T8_RABIT PDZ and LIM domain 1 OS=Oryctolagus cuniculus OX=9986 GN=PDLIM1 PE=4 SV=1	G1T5T8		1428730	2306030	1.61404			0.524659	0.653561		1241520	1795240	36.124	51.711	93			-877300	-0.696162			G1T5T8	1088
tr|G1T670|G1T670_RABIT Proteasome subunit alpha type OS=Oryctolagus cuniculus OX=9986 GN=PSMA5 PE=3 SV=2	G1T670		2658470	2556320	0.961576			0.88465	0.92428		397290	1073540	26.395	9.1872	41			102150	0.154564			G1T670	1094
tr|G1T705|G1T705_RABIT NADH-cytochrome b5 reductase OS=Oryctolagus cuniculus OX=9986 GN=CYB5R3 PE=3 SV=2	G1T705		359467	2050570	5.70447			0.0413678	0.153379		570653	806581	30.269	91.799	58			-1691100	-2.96454			G1T705	1103
tr|G1T7A2|G1T7A2_RABIT Complement component 4 binding protein alpha OS=Oryctolagus cuniculus OX=9986 GN=C4BPA PE=4 SV=2;tr|A0A5F9CJA1|A0A5F9CJA1_RABIT Complement component 4 binding protein alpha OS=Oryctolagus cuniculus OX=9986 GN=C4BPA PE=4 SV=1;tr|A0A5F	G1T7A2;A0A5F9CJA1;A0A5F9D993;A0A5F9CCJ6		29542000	66541800	2.25245			0.215364	0.342969		11031000	42159700	70.38	323.31	938			-36999800	-1.47056			G1T7A2;A0A5F9CJA1;A0A5F9D993;A0A5F9CCJ6	1106
tr|G1U155|G1U155_RABIT Histone H2B OS=Oryctolagus cuniculus OX=9986 PE=3 SV=1;tr|G1TP83|G1TP83_RABIT Histone H2B OS=Oryctolagus cuniculus OX=9986 GN=H2BC4 PE=3 SV=1;tr|G1T7F1|G1T7F1_RABIT Histone H2B OS=Oryctolagus cuniculus OX=9986 PE=3 SV=1;tr|G1TJC1|G1T	G1U155;G1TP83;G1T7F1;G1TJC1;G1TLP0;G1U531		40436300	122237000	3.02295			0.071434	0.209096		25349900	52319000	13.892	85.834	148			-81801000	-2.43707			G1U155;G1TP83;G1T7F1;G1TJC1;G1TLP0;G1U531	1109
tr|G1T7I4|G1T7I4_RABIT Coatomer subunit alpha OS=Oryctolagus cuniculus OX=9986 GN=COPA PE=4 SV=3	G1T7I4		30000	1779680	59.3227			0.159708	0.311416		0	1757350	139.36	12.301	17			-1749680	-1.72449			G1T7I4	1110
tr|G1T7R2|G1T7R2_RABIT Tyrosine 3-monooxygenase/tryptophan 5-monooxygenase activation protein epsilon OS=Oryctolagus cuniculus OX=9986 PE=3 SV=2	G1T7R2;A0A5F9CDC4		11826300	22006200	1.86078			0.0198857	0.109751		1047530	4579120	27.433	76.427	184			-10179800	-3.75355			G1T7R2	1111
tr|G1T7S0|G1T7S0_RABIT Myosin light chain 12A OS=Oryctolagus cuniculus OX=9986 GN=MYL12B PE=4 SV=3;tr|A0A5F9CA17|A0A5F9CA17_RABIT EF-hand domain-containing protein OS=Oryctolagus cuniculus OX=9986 PE=4 SV=1	G1T7S0;A0A5F9CA17		23809300	23249800	0.976501			0.942671	0.957235		9618890	8236110	19.807	323.31	248			559533	0.076532			G1T7S0;A0A5F9CA17	1112
tr|G1T7X6|G1T7X6_RABIT Laminin subunit beta 1 OS=Oryctolagus cuniculus OX=9986 GN=LAMB1 PE=4 SV=3	G1T7X6		30000	2152040	71.7347			0.148435	0.311416		0	2056560	191.77	92.597	119			-2122040	-1.78719			G1T7X6	1116
tr|G1T7Z0|G1T7Z0_RABIT 6-phosphogluconate dehydrogenase, decarboxylating OS=Oryctolagus cuniculus OX=9986 GN=PGD PE=3 SV=3	G1T7Z0		4651030	7084250	1.52316			0.210324	0.340789		2349140	1573370	52.965	157.66	221			-2433220	-1.4906			G1T7Z0	1118
tr|G1T804|G1T804_RABIT Uncharacterized protein OS=Oryctolagus cuniculus OX=9986 PE=4 SV=2	G1T804		34350000	36846700	1.07268			0.894388	0.929084		27228800	13922900	34.086	323.31	239			-2496670	-0.141402			G1T804	1120
tr|G1T809|G1T809_RABIT Serpin family A member 9 OS=Oryctolagus cuniculus OX=9986 GN=SERPINA9 PE=3 SV=1	G1T809		3968670	3601700	0.907533			0.938125	0.955302		6821970	3556470	50.938	44.921	25			366967	0.0826173			G1T809	1121
tr|G1T821|G1T821_RABIT Fibrinogen like 1 OS=Oryctolagus cuniculus OX=9986 GN=FGL1 PE=4 SV=3	G1T821		45358000	4541650	0.100129			0.214394	0.342746		47642700	5417000	37.386	323.31	330			40816400	1.47438			G1T821	1122
tr|G1T824|G1T824_RABIT Thymosin beta OS=Oryctolagus cuniculus OX=9986 PE=3 SV=1	G1T824		30000	11234200	374.473			0.161619	0.311822		0	11320000	5.1847	6.1757	42			-11204200	-1.71433			G1T824	1124
tr|G1TJR7|G1TJR7_RABIT Histone H3 OS=Oryctolagus cuniculus OX=9986 PE=3 SV=1;tr|G1T8H6|G1T8H6_RABIT Histone H3 OS=Oryctolagus cuniculus OX=9986 PE=3 SV=1;tr|A0A5F9D9S0|A0A5F9D9S0_RABIT Histone H3 OS=Oryctolagus cuniculus OX=9986 PE=3 SV=1;tr|A0A5F9C8I2|A0A	G1TJR7;G1T8H6;A0A5F9D9S0;A0A5F9C8I2;A0A5S8HTG5;G1TNW5;G1T6G5;A0A5F9DA74		883767	150247	0.170007			0.440146	0.576496		1478770	122935	15.362	12.681	21			733520	0.856204			G1TJR7;G1T8H6;A0A5F9D9S0;A0A5F9C8I2;A0A5S8HTG5;G1TNW5;G1T6G5	1128
tr|G1T8M5|G1T8M5_RABIT Macrophage-expressed gene 1 protein OS=Oryctolagus cuniculus OX=9986 GN=MPEG1 PE=3 SV=1	G1T8M5		30000	1220050	40.6683			0.116445	0.283938		0	1031890	79.061	12.126	11			-1190050	-1.99753			G1T8M5	1130
tr|G1T8P4|G1T8P4_RABIT Ribosomal protein lateral stalk subunit P1 OS=Oryctolagus cuniculus OX=9986 GN=RPLP1 PE=3 SV=1	G1T8P4		1833000	5974250	3.25927			0.299645	0.432422		3122890	5152140	11.442	9.3092	6			-4141250	-1.19058			G1T8P4	1131
tr|G1T8R1|G1T8R1_RABIT Platelet-activating factor acetylhydrolase IB subunit alpha OS=Oryctolagus cuniculus OX=9986 GN=PAFAH1B1 PE=3 SV=1	G1T8R1		30000	2298620	76.6207			0.127114	0.301182		0	2045400	46.684	9.7708	16			-2268620	-1.92108			G1T8R1	1132
tr|G1T8T3|G1T8T3_RABIT Complement C1q C chain OS=Oryctolagus cuniculus OX=9986 GN=C1QC PE=4 SV=3	G1T8T3		4580030	22712300	4.95898			0.0243312	0.117892		871597	8865760	32.289	105.98	164			-18132300	-3.5254			G1T8T3	1133
tr|G1T8V2|G1T8V2_RABIT Microfibril associated protein 4 OS=Oryctolagus cuniculus OX=9986 GN=MFAP4 PE=4 SV=2	G1T8V2		657397	15409000	23.4394			0.0683105	0.202412		550503	10293500	28.933	79.472	97			-14751600	-2.47864			G1T8V2	1134
tr|G1T8Z0|G1T8Z0_RABIT Peroxiredoxin 6 OS=Oryctolagus cuniculus OX=9986 GN=PRDX6 PE=2 SV=2;tr|A0A5F9CQ70|A0A5F9CQ70_RABIT Thioredoxin domain-containing protein OS=Oryctolagus cuniculus OX=9986 PE=3 SV=1;tr|A0A5F9DUR5|A0A5F9DUR5_RABIT Thioredoxin domain-con	G1T8Z0;A0A5F9CQ70;A0A5F9DUR5		8522700	4435050	0.520381			0.0667278	0.198958		2790150	481478	25.036	103.35	238			4087650	2.50054			G1T8Z0;A0A5F9CQ70;A0A5F9DUR5	1135
tr|G1T918|G1T918_RABIT Proteasome subunit beta OS=Oryctolagus cuniculus OX=9986 GN=PSMB4 PE=3 SV=1	G1T918		30000	778150	25.9383			0.195882	0.330925		0	835574	28.921	5.9016	12			-748150	-1.55083			G1T918	1136
tr|G1T9L4|G1T9L4_RABIT CAP18_C domain-containing protein OS=Oryctolagus cuniculus OX=9986 GN=CAMP PE=3 SV=1	G1T9L4		73000000	43591700	0.597147			0.56701	0.692481		69703500	42719200	19.785	132.27	166			29408300	0.623058			G1T9L4	1140
tr|G1T9N2|G1T9N2_RABIT ATP synthase subunit d, mitochondrial OS=Oryctolagus cuniculus OX=9986 PE=3 SV=2	G1T9N2		5271970	3047730	0.578101			0.0801358	0.220794		1226600	1107330	15.742	37.25	100			2224230	2.33132			G1T9N2	1141
tr|G1T9V1|G1T9V1_RABIT Pyruvate dehydrogenase E1 component subunit beta OS=Oryctolagus cuniculus OX=9986 GN=PDHB PE=4 SV=2	G1T9V1		900767	501517	0.556767			0.707431	0.808429		1508210	816691	39.096	10.067	16			399250	0.403188			G1T9V1	1142
tr|G1TA37|G1TA37_RABIT Uncharacterized protein OS=Oryctolagus cuniculus OX=9986 PE=4 SV=2	G1TA37		784267	5542800	7.06749			0.264624	0.393669		1306430	6222770	20.809	18.587	19			-4758530	-1.29623			G1TA37	1145
tr|G1TA59|G1TA59_RABIT Isocitrate dehydrogenase [NAD] subunit, mitochondrial OS=Oryctolagus cuniculus OX=9986 GN=IDH3A PE=3 SV=2;tr|A0A5F9DEX9|A0A5F9DEX9_RABIT Isocitrate dehydrogenase [NAD] subunit, mitochondrial OS=Oryctolagus cuniculus OX=9986 GN=IDH3A	G1TA59;A0A5F9DEX9;A0A5F9D967		30000	688633	22.9544			0.15791	0.311416		0	657826	49.035	35.303	38			-658633	-1.73418			G1TA59;A0A5F9DEX9	1147
tr|G1TA78|G1TA78_RABIT T1-TrpRS OS=Oryctolagus cuniculus OX=9986 GN=WARS1 PE=3 SV=2;tr|A0A5F9DLS0|A0A5F9DLS0_RABIT T1-TrpRS OS=Oryctolagus cuniculus OX=9986 GN=WARS1 PE=3 SV=1	G1TA78;A0A5F9DLS0		132140	843765	6.38539			0.249733	0.377735		176912	898962	54.899	48.802	109			-711625	-1.3453			G1TA78;A0A5F9DLS0	1148
tr|G1TAH7|G1TAH7_RABIT Transketolase OS=Oryctolagus cuniculus OX=9986 GN=TKT PE=4 SV=2	G1TAH7		8232470	9816750	1.19244			0.303934	0.436867		1556960	1731450	67.699	176.66	360			-1584280	-1.17845			G1TAH7	1153
tr|G1TAX7|G1TAX7_RABIT Rac family small GTPase 2 OS=Oryctolagus cuniculus OX=9986 GN=RAC2 PE=4 SV=2;tr|A0A5F9CJ09|A0A5F9CJ09_RABIT Rac family small GTPase 2 OS=Oryctolagus cuniculus OX=9986 GN=RAC2 PE=4 SV=1	G1TAX7;A0A5F9CJ09;A0A5F9D5I5;G1SNR6		9693100	11643400	1.2012			0.657543	0.770508		3435210	6174470	29.008	29.563	76			-1950320	-0.478088			G1TAX7;A0A5F9CJ09	1155
tr|G1TB50|G1TB50_RABIT Syndecan binding protein OS=Oryctolagus cuniculus OX=9986 GN=SDCBP PE=4 SV=2	G1TB50;A0A5F9C953		463267	351653	0.759072			0.821951	0.886971		750440	290428	34.014	15.361	15			111613	0.240245			G1TB50	1157
tr|G1TB98|G1TB98_RABIT Uncharacterized protein OS=Oryctolagus cuniculus OX=9986 PE=4 SV=2;tr|A0A5F9D9P7|A0A5F9D9P7_RABIT Uncharacterized protein OS=Oryctolagus cuniculus OX=9986 PE=4 SV=1	G1TB98;A0A5F9D9P7		30000	1376170	45.8723			0.144401	0.311416		0	1287570	41.126	72.867	27			-1346170	-1.81087			G1TB98;A0A5F9D9P7	1158
tr|G1TBS1|G1TBS1_RABIT Maillard deglycase OS=Oryctolagus cuniculus OX=9986 GN=PARK7 PE=3 SV=1;tr|U3KLY1|U3KLY1_RABIT Parkinsonism associated deglycase OS=Oryctolagus cuniculus OX=9986 GN=PARK7 PE=4 SV=1;tr|A0A5F9CHL7|A0A5F9CHL7_RABIT Maillard deglycase OS=	G1TBS1;U3KLY1;A0A5F9CHL7;A0A5F9CZX1		2890930	8136020	2.81433			0.0221017	0.113557		892704	2335870	19.939	28.356	84			-5245080	-3.63297			G1TBS1;U3KLY1;A0A5F9CHL7;A0A5F9CZX1	1162
tr|G1TBS8|G1TBS8_RABIT Uncharacterized protein OS=Oryctolagus cuniculus OX=9986 PE=4 SV=3	G1TBS8		3341700	3826550	1.14509			0.828592	0.891477		1369900	3366110	139.37	122.13	309			-484850	-0.231079			G1TBS8	1163
tr|G1TBW9|G1TBW9_RABIT Dynein light chain OS=Oryctolagus cuniculus OX=9986 GN=DYNLL2 PE=3 SV=2	G1TBW9		30000	807483	26.9161			0.172634	0.315187		0	812151	18.792	136.06	23			-777483	-1.65812			G1TBW9	1165
tr|G1TC03|G1TC03_RABIT Tripartite motif containing 28 OS=Oryctolagus cuniculus OX=9986 GN=TRIM28 PE=4 SV=2	G1TC03		30000	513897	17.1299			0.164516	0.311822		0	493263	93.076	12.675	12			-483897	-1.69916			G1TC03	1167
tr|G1TCM9|G1TCM9_RABIT SH3 domain-binding glutamic acid-rich-like protein OS=Oryctolagus cuniculus OX=9986 GN=SH3BGRL3 PE=3 SV=1;tr|A0A5F9DUX5|A0A5F9DUX5_RABIT SH3 domain binding glutamate rich protein like 3 OS=Oryctolagus cuniculus OX=9986 GN=SH3BGRL3 PE	G1TCM9;A0A5F9DUX5		1361000	7003370	5.14575			0.0257154	0.119643		2305360	1625790	10.438	19.357	43			-5642370	-3.46436			G1TCM9;A0A5F9DUX5	1169
tr|G1TCW1|G1TCW1_RABIT Transferrin receptor protein 1 OS=Oryctolagus cuniculus OX=9986 GN=TFRC PE=3 SV=2	G1TCW1		30000	1088820	36.294			0.234806	0.364302		0	1312330	85.621	60.254	38			-1058820	-1.39746			G1TCW1	1172
tr|G1TD13|G1TD13_RABIT Beta-2-microglobulin OS=Oryctolagus cuniculus OX=9986 GN=B2M PE=2 SV=1;tr|A0A5F9D5R6|A0A5F9D5R6_RABIT Beta-2-microglobulin OS=Oryctolagus cuniculus OX=9986 GN=B2M PE=3 SV=1;tr|A0A5F9D447|A0A5F9D447_RABIT Beta-2-microglobulin OS=Oryct	G1TD13;A0A5F9D5R6;A0A5F9D447		7371830	4866270	0.660117			0.437782	0.57444		4434870	2395110	13.887	43.815	76			2505570	0.861015			G1TD13;A0A5F9D5R6;A0A5F9D447	1175
tr|G1TE13|G1TE13_RABIT Ras homolog family member G OS=Oryctolagus cuniculus OX=9986 GN=RHOG PE=4 SV=1	G1TE13		880367	2801150	3.1818			0.168785	0.31281		1472880	1328440	21.294	55.666	87			-1920780	-1.67732			G1TE13	1184
tr|G1TE41|G1TE41_RABIT Rab GDP dissociation inhibitor OS=Oryctolagus cuniculus OX=9986 GN=GDI1 PE=3 SV=1	G1TE41;A0A5F9D4D4		1227800	1104130	0.899275			0.896112	0.929539		1177080	993381	48.128	111.1	137			123673	0.139075			G1TE41	1186
tr|G1TE69|G1TE69_RABIT Serine/arginine-rich splicing factor 1 OS=Oryctolagus cuniculus OX=9986 PE=3 SV=3	G1TE69;A0A5F9CZZ7		30000	1972330	65.7443			0.183109	0.321054		0	2092140	48.466	12.733	72			-1942330	-1.60803			G1TE69	1187
tr|G1TEG8|G1TEG8_RABIT BRO1 domain-containing protein OS=Oryctolagus cuniculus OX=9986 PE=4 SV=2;tr|A0A5F9DEQ9|A0A5F9DEQ9_RABIT BRO1 domain-containing protein OS=Oryctolagus cuniculus OX=9986 PE=4 SV=1	G1TEG8;A0A5F9DEQ9		30000	3800950	126.698			0.160604	0.311416		0	3798010	93.813	27.847	12			-3770950	-1.71971			G1TEG8;A0A5F9DEQ9	1193
tr|G1TEM7|G1TEM7_RABIT Annexin OS=Oryctolagus cuniculus OX=9986 GN=ANXA3 PE=3 SV=2	G1TEM7		2963870	2537370	0.8561			0.746099	0.836325		1632000	1367290	36.173	58.835	176			426500	0.34697			G1TEM7	1194
tr|G1TER3|G1TER3_RABIT B-cell receptor-associated protein OS=Oryctolagus cuniculus OX=9986 GN=BCAP31 PE=3 SV=1	G1TER3		1124930	4557920	4.05174			0.282204	0.413023		1896480	4397410	28.084	13.759	23			-3432980	-1.24164			G1TER3	1195
tr|G1TES6|G1TES6_RABIT Hydroxysteroid 17-beta dehydrogenase 10 OS=Oryctolagus cuniculus OX=9986 GN=HSD17B10 PE=3 SV=2;tr|A0A5F9DVQ9|A0A5F9DVQ9_RABIT Hydroxysteroid 17-beta dehydrogenase 10 OS=Oryctolagus cuniculus OX=9986 GN=HSD17B10 PE=4 SV=1	G1TES6;A0A5F9DVQ9		3250270	1151880	0.354395			0.155125	0.311416		1703140	1189800	40.474	74.653	20			2098380	1.7494			G1TES6;A0A5F9DVQ9	1196
tr|G1TET0|G1TET0_RABIT Carboxypeptidase B2 OS=Oryctolagus cuniculus OX=9986 GN=CPB2 PE=3 SV=2;tr|A0A5F9D5Q5|A0A5F9D5Q5_RABIT Carboxypeptidase B2 OS=Oryctolagus cuniculus OX=9986 GN=CPB2 PE=3 SV=1	G1TET0;A0A5F9D5Q5;CON__Q2KIG3		2904400	2420040	0.833232			0.70548	0.808339		706452	1941460	48.764	32.432	118			484355	0.406064			G1TET0;A0A5F9D5Q5	1197
tr|G1TF14|G1TF14_RABIT Thymosin beta OS=Oryctolagus cuniculus OX=9986 GN=TMSB10 PE=3 SV=1	G1TF14;CON__P21752		87182700	70765200	0.811689			0.655387	0.77048		46521400	36400900	5.0256	24.643	108			16417500	0.481394			G1TF14	1201
tr|G1TFL3|G1TFL3_RABIT GTP-binding nuclear protein Ran OS=Oryctolagus cuniculus OX=9986 PE=3 SV=2;tr|G1U9S6|G1U9S6_RABIT GTP-binding nuclear protein Ran OS=Oryctolagus cuniculus OX=9986 PE=3 SV=2	G1TFL3;G1U9S6		2550070	2104830	0.825401			0.817547	0.885435		2185680	2241230	14.731	11.344	54			445233	0.246336			G1TFL3;G1U9S6	1204
tr|G1TFM5|G1TFM5_RABIT Ribosomal protein S5 OS=Oryctolagus cuniculus OX=9986 GN=RPS5 PE=1 SV=1;tr|A0A5F9C5J1|A0A5F9C5J1_RABIT Ribosomal protein S5 OS=Oryctolagus cuniculus OX=9986 GN=RPS5 PE=3 SV=1;tr|A0A5F9DBR8|A0A5F9DBR8_RABIT Ribosomal protein S5 OS=Ory	G1TFM5;A0A5F9C5J1;A0A5F9DBR8;U3KMN4		30000	1908480	63.616			0.120716	0.290926		0	1654910	22.876	27.091	40			-1878480	-1.96604			G1TFM5;A0A5F9C5J1;A0A5F9DBR8;U3KMN4	1205
tr|G1TFU9|G1TFU9_RABIT Galectin-3-binding protein OS=Oryctolagus cuniculus OX=9986 GN=LGALS3BP PE=4 SV=2;tr|A0A5F9DBH7|A0A5F9DBH7_RABIT Galectin 3 binding protein OS=Oryctolagus cuniculus OX=9986 GN=LGALS3BP PE=4 SV=1	G1TFU9;A0A5F9DBH7;A0A5F9CI24;A0A5F9DTN1		2246170	2343020	1.04312			0.948934	0.960722		1948150	1504310	69.256	50.268	156			-96850	-0.0681534			G1TFU9;A0A5F9DBH7	1206
tr|G1TFV7|G1TFV7_RABIT SERPIN domain-containing protein OS=Oryctolagus cuniculus OX=9986 GN=SERPINA1 PE=3 SV=2	G1TFV7;CON__P34955		28161300	52332500	1.85831			0.191839	0.32845		10943700	24344700	50.702	323.31	734			-24171200	-1.56851			G1TFV7	1207
tr|G1TFW8|G1TFW8_RABIT Lactotransferrin OS=Oryctolagus cuniculus OX=9986 GN=LTF PE=3 SV=2	G1TFW8		27856700	23221100	0.833591			0.810084	0.885435		27747700	14438600	77.483	323.31	653			4635520	0.256685			G1TFW8	1208
tr|G1TFX2|G1TFX2_RABIT SERPIN domain-containing protein OS=Oryctolagus cuniculus OX=9986 GN=SERPINA1 PE=3 SV=2;tr|G1TGM8|G1TGM8_RABIT SERPIN domain-containing protein OS=Oryctolagus cuniculus OX=9986 GN=SERPINA1 PE=3 SV=1;tr|A0A5F9CCV3|A0A5F9CCV3_RABIT SER	G1TFX2;G1TGM8;A0A5F9CCV3		2171030	1937370	0.892374			0.882563	0.923523		1871300	1763720	50.646	11.498	26			233667	0.15739			G1TFX2;G1TGM8;A0A5F9CCV3	1209
tr|G1TG30|G1TG30_RABIT Creatine kinase OS=Oryctolagus cuniculus OX=9986 GN=CKM PE=3 SV=2;tr|G1TUS9|G1TUS9_RABIT Creatine kinase OS=Oryctolagus cuniculus OX=9986 GN=CKM PE=3 SV=2	G1TG30;G1TUS9		2452000	1987770	0.810673			0.827776	0.891477		3016940	1699720	41.876	31.791	56			464233	0.232204			G1TG30;G1TUS9	1210
tr|G1TGM2|G1TGM2_RABIT Serum amyloid A protein OS=Oryctolagus cuniculus OX=9986 PE=3 SV=2	G1TGM2		4707500	7140400	1.51681			0.693305	0.79565		1864650	9759520	18.633	10.879	62			-2432900	-0.424103			G1TGM2	1212
tr|G1TH06|G1TH06_RABIT RAN binding protein 1 OS=Oryctolagus cuniculus OX=9986 GN=RANBP1 PE=4 SV=2;tr|A0A5F9D622|A0A5F9D622_RABIT RAN binding protein 1 OS=Oryctolagus cuniculus OX=9986 GN=RANBP1 PE=4 SV=1	G1TH06;A0A5F9D622		290597	545083	1.87574			0.53274	0.657288		451367	462716	30.084	10.755	32			-254487	-0.681902			G1TH06;A0A5F9D622	1214
tr|G1THL2|G1THL2_RABIT Ferritin OS=Oryctolagus cuniculus OX=9986 PE=3 SV=2	G1THL2		3775170	560133	0.148373			0.263618	0.392981		4260640	459112	20.144	22.2	34			3215030	1.29946			G1THL2	1219
tr|G1THZ6|G1THZ6_RABIT Immunoglobulin heavy constant mu OS=Oryctolagus cuniculus OX=9986 GN=IGHM PE=4 SV=3	G1THZ6		445947000	367435000	0.823943			0.470354	0.607261		145422000	89458600	36.822	323.31	2337			78511700	0.796475			G1THZ6	1220
tr|G1U411|G1U411_RABIT ADF-H domain-containing protein OS=Oryctolagus cuniculus OX=9986 PE=4 SV=2;tr|G1TIB3|G1TIB3_RABIT ADF-H domain-containing protein OS=Oryctolagus cuniculus OX=9986 PE=4 SV=2;tr|G1SW41|G1SW41_RABIT Uncharacterized protein OS=Oryctolagu	G1U411;G1TIB3;G1SW41;A0A5F9DUU5;A0A5F9DII5;A0A5F9DQ23		2363400	3025820	1.28028			0.102108	0.258126		502124	206452	44.717	87.569	41			-662417	-2.11332			G1U411;G1TIB3;G1SW41;A0A5F9DUU5;A0A5F9DII5;A0A5F9DQ23	1222
tr|G1TIB4|G1TIB4_RABIT 40S ribosomal protein S28 OS=Oryctolagus cuniculus OX=9986 GN=RPS28 PE=1 SV=1	G1TIB4		1784570	6998780	3.92183			0.0307918	0.135232		1530110	2299370	7.8409	7.7256	12			-5214220	-3.26991			G1TIB4	1223
tr|G1TIF8|G1TIF8_RABIT Apolipoprotein D OS=Oryctolagus cuniculus OX=9986 GN=APOD PE=3 SV=3	G1TIF8		2829500	2302830	0.813865			0.875317	0.918894		4848880	2500110	26.123	31.907	73			526667	0.167211			G1TIF8	1224
tr|G1TIS5|G1TIS5_RABIT Annexin OS=Oryctolagus cuniculus OX=9986 GN=ANXA1 PE=3 SV=2	G1TIS5		55195300	49754200	0.901421			0.851216	0.909054		42306000	20737600	37.431	323.31	456			5441170	0.200028			G1TIS5	1226
tr|G1TIZ5|G1TIZ5_RABIT Thioredoxin domain containing 5 OS=Oryctolagus cuniculus OX=9986 GN=TXNDC5 PE=3 SV=2	G1TIZ5		30000	9895080	329.836			0.0453178	0.163009		0	5946760	55.658	32.193	95			-9865080	-2.8733			G1TIZ5	1228
tr|G1TJC3|G1TJC3_RABIT Tubulin beta chain OS=Oryctolagus cuniculus OX=9986 GN=TUBB6 PE=3 SV=2	G1TJC3		30000	1769880	58.996			0.155485	0.311416		0	1724580	59.299	103.59	34			-1739880	-1.74742			G1TJC3	1229
tr|G1TJP4|G1TJP4_RABIT Chitinase-3-like protein 1 OS=Oryctolagus cuniculus OX=9986 GN=CHI3L1 PE=3 SV=2	G1TJP4		369933	4405870	11.9099			0.0797782	0.220794		588782	2934760	42.645	40.439	80			-4035930	-2.33541			G1TJP4	1232
tr|G1TJR8|G1TJR8_RABIT Ig-like domain-containing protein OS=Oryctolagus cuniculus OX=9986 PE=4 SV=2	G1TJR8		2709770	11661800	4.30361			0.069955	0.206439		4641490	4277630	16.431	3.0271	69			-8952050	-2.45649			G1TJR8	1234
tr|G1TKE3|G1TKE3_RABIT Transgelin OS=Oryctolagus cuniculus OX=9986 GN=TAGLN2 PE=3 SV=2	G1TKE3		19806700	33027200	1.66748			0.166506	0.31281		9601140	9573050	20.244	323.31	229			-13220500	-1.68891			G1TKE3	1237
tr|G1TKE4|G1TKE4_RABIT Uncharacterized protein OS=Oryctolagus cuniculus OX=9986 PE=3 SV=1;tr|A0A5F9C4L3|A0A5F9C4L3_RABIT Uncharacterized protein OS=Oryctolagus cuniculus OX=9986 PE=3 SV=1	G1TKE4;A0A5F9C4L3		221563	87198.3	0.39356			0.528815	0.653561		331797	63761.7	75.407	96.871	99			134365	0.68881			G1TKE4;A0A5F9C4L3	1238
tr|G1TKL2|G1TKL2_RABIT Myosin light chain 6 OS=Oryctolagus cuniculus OX=9986 GN=MYL6 PE=4 SV=2	G1TKL2		93456300	104903000	1.12248			0.743082	0.836325		44882100	34216300	23.853	115.11	221			-11447000	-0.351307			G1TKL2	1242
tr|G1TKV4|G1TKV4_RABIT Histone H3 OS=Oryctolagus cuniculus OX=9986 PE=3 SV=1	G1TKV4		2063300	952950	0.461857			0.534742	0.658634		2715480	814184	15.388	10.137	28			1110350	0.678392			G1TKV4	1245
tr|G1TKX3|G1TKX3_RABIT Fibrinogen gamma chain OS=Oryctolagus cuniculus OX=9986 GN=FGG PE=4 SV=1;tr|A0A5F9DHV4|A0A5F9DHV4_RABIT Fibrinogen gamma chain OS=Oryctolagus cuniculus OX=9986 GN=FGG PE=4 SV=1;tr|A0A5F9CEA5|A0A5F9CEA5_RABIT Fibrinogen gamma chain OS	G1TKX3;A0A5F9DHV4;A0A5F9CEA5;A0A5F9CTI9		4095570000	619583000	0.151281			0.0527752	0.175836		2190750000	293289000	49.442	323.31	5312			3475980000	2.72388			G1TKX3;A0A5F9DHV4;A0A5F9CEA5;A0A5F9CTI9	1246
tr|G1TKY3|G1TKY3_RABIT Calcium-activated neutral proteinase 2 OS=Oryctolagus cuniculus OX=9986 GN=CAPN2 PE=3 SV=2	G1TKY3		411400	1978920	4.81021			0.0668699	0.198958		660604	862775	93.698	37.822	33			-1567520	-2.49855			G1TKY3	1247
tr|G1TL92|G1TL92_RABIT Cadherin-13 OS=Oryctolagus cuniculus OX=9986 GN=CDH13 PE=4 SV=3;tr|U3KMQ1|U3KMQ1_RABIT Cadherin-13 OS=Oryctolagus cuniculus OX=9986 GN=CDH13 PE=4 SV=2	G1TL92;U3KMQ1;A0A5F9CEJ4		30000	2909880	96.996			0.202199	0.33679		0	3273150	70.552	82.78	61			-2879880	-1.52394			G1TL92;U3KMQ1	1249
tr|G1TLD3|G1TLD3_RABIT Nucleobindin-1 OS=Oryctolagus cuniculus OX=9986 GN=NUCB1 PE=3 SV=2	G1TLD3		30000	1246300	41.5433			0.181721	0.31967		0	1304860	49.637	9.6456	18			-1216300	-1.61449			G1TLD3	1250
tr|G1TLE4|G1TLE4_RABIT G protein subunit beta 2 OS=Oryctolagus cuniculus OX=9986 GN=GNB2 PE=3 SV=1;tr|A0A5F9D9N2|A0A5F9D9N2_RABIT G protein subunit beta 2 OS=Oryctolagus cuniculus OX=9986 GN=GNB2 PE=3 SV=1;tr|A0A5F9D3K2|A0A5F9D3K2_RABIT G protein subunit b	G1TLE4;A0A5F9D9N2;A0A5F9D3K2		5844000	10406800	1.78077			0.143769	0.311416		1993850	3871930	37.331	107.06	170			-4562820	-1.81464			G1TLE4;A0A5F9D9N2;A0A5F9D3K2	1251
tr|G1U2X0|G1U2X0_RABIT Uncharacterized protein OS=Oryctolagus cuniculus OX=9986 PE=3 SV=3;tr|G1TLJ2|G1TLJ2_RABIT Uncharacterized protein OS=Oryctolagus cuniculus OX=9986 PE=3 SV=1;tr|G1TQC4|G1TQC4_RABIT Uncharacterized protein OS=Oryctolagus cuniculus OX=9	G1U2X0;G1TLJ2;G1TQC4;G1SSH6;A0A5F9DGL1;A0A5F9D1I1;G1TUP7;G1TTC8;G1TNK9;G1TXK8;A0A5F9DLZ0;A0A5F9CQW4;G1TNV4;G1TIW6;A0A5F9DEH6;G1TCA8		30000	611050	20.3683			0.180648	0.31967		0	621422	29.284	27.402	13			-581050	-1.61952			G1U2X0;G1TLJ2;G1TQC4;G1SSH6;A0A5F9DGL1;A0A5F9D1I1;G1TUP7;G1TTC8;G1TNK9;G1TXK8;A0A5F9DLZ0;A0A5F9CQW4;G1TNV4;G1TIW6;A0A5F9DEH6	1253
tr|G1TM88|G1TM88_RABIT Serpin family A member 3 OS=Oryctolagus cuniculus OX=9986 GN=SERPINA3 PE=3 SV=2	G1TM88		8131370	8777270	1.07943			0.925899	0.948194		8246120	7725880	45.813	115.12	170			-645900	-0.0990036			G1TM88	1256
tr|G1TME7|G1TME7_RABIT Cystatin B OS=Oryctolagus cuniculus OX=9986 GN=CSTB PE=3 SV=1	G1TME7		5340030	14815200	2.77437			0.0188979	0.106743		2302930	3636720	8.9741	26.664	45			-9475220	-3.8126			G1TME7	1258
tr|G1TMK6|G1TMK6_RABIT Ig-like domain-containing protein OS=Oryctolagus cuniculus OX=9986 PE=4 SV=2;tr|G1TKA1|G1TKA1_RABIT Ig-like domain-containing protein OS=Oryctolagus cuniculus OX=9986 PE=4 SV=2	G1TMK6;G1TKA1		13801100	25719800	1.86361			0.307886	0.441669		9354870	15006200	16.766	7.1926	33			-11918700	-1.16742			G1TMK6;G1TKA1	1259
tr|G1TMM0|G1TMM0_RABIT Inter-alpha-trypsin inhibitor heavy chain H3 OS=Oryctolagus cuniculus OX=9986 GN=ITIH3 PE=4 SV=2;tr|A0A5F9DQ93|A0A5F9DQ93_RABIT Inter-alpha-trypsin inhibitor heavy chain H3 OS=Oryctolagus cuniculus OX=9986 GN=ITIH3 PE=3 SV=1	G1TMM0;A0A5F9DQ93		7390030	12204200	1.65144			0.262852	0.392648		802413	6354090	63.455	208.25	360			-4814120	-1.30193			G1TMM0;A0A5F9DQ93	1260
tr|G1TMV1|G1TMV1_RABIT Actin-depolymerizing factor OS=Oryctolagus cuniculus OX=9986 PE=3 SV=1;tr|A0A5F9CTB0|A0A5F9CTB0_RABIT Actin-depolymerizing factor OS=Oryctolagus cuniculus OX=9986 PE=3 SV=1;tr|A0A5F9CQH6|A0A5F9CQH6_RABIT Actin-depolymerizing factor O	G1TMV1;A0A5F9CTB0;A0A5F9CQH6;A0A5F9DGR1;G1T6M5		27275000	38047200	1.39495			0.266255	0.395283		6603270	12855300	18.506	52.522	153			-10772200	-1.29102			G1TMV1;A0A5F9CTB0;A0A5F9CQH6;A0A5F9DGR1;G1T6M5	1261
tr|G1TN25|G1TN25_RABIT Alpha-2-glycoprotein 1, zinc-binding OS=Oryctolagus cuniculus OX=9986 GN=AZGP1 PE=3 SV=3;tr|A0A5F9CGS8|A0A5F9CGS8_RABIT Alpha-2-glycoprotein 1, zinc-binding OS=Oryctolagus cuniculus OX=9986 GN=AZGP1 PE=3 SV=1	G1TN25;A0A5F9CGS8		297470	1250720	4.20452			0.245434	0.374365		463272	1122160	35.723	106.51	91			-953247	-1.36			G1TN25;A0A5F9CGS8	1264
tr|G1TN62|G1TN62_RABIT 40S ribosomal protein S19 OS=Oryctolagus cuniculus OX=9986 PE=1 SV=1;tr|A0A5F9DLR2|A0A5F9DLR2_RABIT Uncharacterized protein OS=Oryctolagus cuniculus OX=9986 PE=3 SV=1	G1TN62;A0A5F9DLR2		30000	1629830	54.3277			0.135594	0.311365		0	1485690	16.204	5.6936	23			-1599830	-1.86512			G1TN62;A0A5F9DLR2	1265
tr|G1TN89|G1TN89_RABIT Heparan sulfate proteoglycan 2 OS=Oryctolagus cuniculus OX=9986 GN=HSPG2 PE=4 SV=3;tr|A0A5F9DTC4|A0A5F9DTC4_RABIT Heparan sulfate proteoglycan 2 OS=Oryctolagus cuniculus OX=9986 GN=HSPG2 PE=4 SV=1	G1TN89;A0A5F9DTC4		350577	52815900	150.654			0.0658135	0.198958		292397	36153100	449.57	323.31	2044			-52465300	-2.51347			G1TN89;A0A5F9DTC4	1267
tr|G1TNJ2|G1TNJ2_RABIT Zyxin OS=Oryctolagus cuniculus OX=9986 GN=ZYX PE=4 SV=2	G1TNJ2		2418470	4889850	2.02188			0.226963	0.355183		2148900	2095380	61.021	42.896	84			-2471380	-1.42619			G1TNJ2	1270
tr|G1TP36|G1TP36_RABIT Ig-like domain-containing protein OS=Oryctolagus cuniculus OX=9986 PE=4 SV=3	G1TP36		2865770	1755070	0.612425			0.727583	0.825813		4911690	1541130	13.002	67.487	24			1110700	0.373711			G1TP36	1275
tr|G1TWR1|G1TWR1_RABIT Histone H3 OS=Oryctolagus cuniculus OX=9986 GN=H3C10 PE=3 SV=1;tr|G1TQ90|G1TQ90_RABIT Histone domain-containing protein OS=Oryctolagus cuniculus OX=9986 PE=3 SV=1;tr|G1TXT1|G1TXT1_RABIT Histone domain-containing protein OS=Oryctolagu	G1TWR1;G1TQ90;G1TXT1;G1TX56		55487700	98955800	1.78338			0.471586	0.607486		61655100	72025100	15.404	22.021	63			-43468200	-0.794103			G1TWR1;G1TQ90;G1TXT1;G1TX56	1280
tr|G1TQR2|G1TQR2_RABIT Elongation factor 1-beta OS=Oryctolagus cuniculus OX=9986 PE=3 SV=2;tr|A0A5F9DVW2|A0A5F9DVW2_RABIT Uncharacterized protein OS=Oryctolagus cuniculus OX=9986 PE=3 SV=1;tr|A0A5F9D978|A0A5F9D978_RABIT Uncharacterized protein OS=Oryctolag	G1TQR2;A0A5F9DVW2;A0A5F9D978		30000	1405820	46.8607			0.160661	0.311416		0	1385930	33.032	6.6649	27			-1375820	-1.71941			G1TQR2;A0A5F9DVW2;A0A5F9D978	1282
tr|G1TR31|G1TR31_RABIT Uncharacterized protein OS=Oryctolagus cuniculus OX=9986 PE=3 SV=3;tr|A0A5F9DH95|A0A5F9DH95_RABIT Uncharacterized protein OS=Oryctolagus cuniculus OX=9986 PE=3 SV=1;tr|A0A5F9DIU6|A0A5F9DIU6_RABIT Uncharacterized protein OS=Oryctolagu	G1TR31;A0A5F9DH95;A0A5F9DIU6;A0A5F9DBP5;A0A5F9CSF2;A0A5F9C8I9;A0A5F9CCK9;A0A5F9CJZ1		2468030	1664630	0.674477			0.615056	0.733805		2222980	1261170	153.99	230.25	273			803405	0.544459			G1TR31;A0A5F9DH95;A0A5F9DIU6;A0A5F9DBP5;A0A5F9CSF2;A0A5F9C8I9;A0A5F9CCK9;A0A5F9CJZ1	1284
tr|G1TR45|G1TR45_RABIT EF-hand domain family member D2 OS=Oryctolagus cuniculus OX=9986 GN=EFHD2 PE=4 SV=3;tr|A0A5F9C522|A0A5F9C522_RABIT EF-hand domain family member D2 OS=Oryctolagus cuniculus OX=9986 GN=EFHD2 PE=4 SV=1	G1TR45;A0A5F9C522;A0A5F9CM13;G1T7I7;A0A5F9C265		2353870	2389220	1.01502			0.979232	0.983312		2012850	914287	14.349	7.8503	23			-35350	-0.0276954			G1TR45;A0A5F9C522	1285
tr|G1TR82|G1TR82_RABIT Tubulin alpha chain OS=Oryctolagus cuniculus OX=9986 GN=TUBA4A PE=3 SV=1	G1TR82		54557300	20330300	0.372641			0.0878121	0.236086		26191800	3043850	49.924	275.22	657			34227000	2.24828			G1TR82	1286
tr|G1TRC0|G1TRC0_RABIT Uncharacterized protein OS=Oryctolagus cuniculus OX=9986 PE=3 SV=2;tr|G1SUX8|G1SUX8_RABIT Uncharacterized protein OS=Oryctolagus cuniculus OX=9986 PE=3 SV=2	G1TRC0;G1SUX8		30000	1243220	41.4407			0.268862	0.39752		0	1638150	73.96	27.869	75			-1213220	-1.28276			G1TRC0;G1SUX8	1287
tr|G1TRG8|G1TRG8_RABIT G protein subunit alpha i2 OS=Oryctolagus cuniculus OX=9986 GN=GNAI2 PE=3 SV=1;tr|A0A5F9CH13|A0A5F9CH13_RABIT G protein subunit alpha i2 OS=Oryctolagus cuniculus OX=9986 GN=GNAI2 PE=3 SV=1;tr|A0A5F9D6H4|A0A5F9D6H4_RABIT G protein sub	G1TRG8;A0A5F9CH13;A0A5F9D6H4;G1SEJ8;G1TZV8;G1SP71;A0A5F9DBF0;A0A5F9CTE1;A0A5F9CUH9;A0A5F9CMT5;G1SNJ0		3288770	6027520	1.83276			0.174925	0.315235		661647	2803330	40.48	68.857	119			-2738750	-1.6469			G1TRG8;A0A5F9CH13;A0A5F9D6H4	1289
tr|G1TRH3|G1TRH3_RABIT Cathepsin X OS=Oryctolagus cuniculus OX=9986 GN=CTSZ PE=3 SV=2;tr|G1SPB7|G1SPB7_RABIT Cathepsin X OS=Oryctolagus cuniculus OX=9986 GN=CTSZ PE=3 SV=2	G1TRH3;G1SPB7		596933	952267	1.59527			0.680174	0.785569		981957	979500	50.587	10.01	25			-355333	-0.443744			G1TRH3;G1SPB7	1290
tr|G1TRH5|G1TRH5_RABIT Coronin OS=Oryctolagus cuniculus OX=9986 GN=CORO1C PE=3 SV=2;tr|A0A5F9D3T9|A0A5F9D3T9_RABIT Coronin OS=Oryctolagus cuniculus OX=9986 GN=CORO1C PE=3 SV=1	G1TRH5;A0A5F9D3T9		3103100	4533150	1.46085			0.516762	0.649828		1243820	3258010	58.793	23.335	110			-1430050	-0.710255			G1TRH5;A0A5F9D3T9	1291
tr|G1TRS4|G1TRS4_RABIT Peptidylprolyl isomerase OS=Oryctolagus cuniculus OX=9986 GN=FKBP9 PE=4 SV=2;tr|A0A5F9DS39|A0A5F9DS39_RABIT Peptidylprolyl isomerase OS=Oryctolagus cuniculus OX=9986 GN=FKBP9 PE=4 SV=1;tr|A0A5F9CW60|A0A5F9CW60_RABIT Peptidylprolyl is	G1TRS4;A0A5F9DS39;A0A5F9CW60		30000	1787250	59.575			0.178771	0.319199		0	1869100	63.201	3.4701	19			-1757250	-1.6284			G1TRS4;A0A5F9DS39;A0A5F9CW60	1292
tr|G1TRW8|G1TRW8_RABIT Lipocalin 2 OS=Oryctolagus cuniculus OX=9986 GN=LCN2 PE=3 SV=1	G1TRW8		216669000	146789000	0.67748			0.666943	0.777741		240498000	101392000	22.941	250.71	349			69880400	0.463745			G1TRW8	1294
tr|G1TRY5|G1TRY5_RABIT Plastin 3 OS=Oryctolagus cuniculus OX=9986 GN=PLS3 PE=4 SV=2	G1TRY5;G1TE88		30000	4954980	165.166			0.0536072	0.176977		0	3149190	70.838	48.646	198			-4924980	-2.70874			G1TRY5	1295
tr|G1TSH8|G1TSH8_RABIT Y-box-binding protein 1 OS=Oryctolagus cuniculus OX=9986 GN=YBX1 PE=4 SV=2;tr|A0A5F9C420|A0A5F9C420_RABIT CSD domain-containing protein OS=Oryctolagus cuniculus OX=9986 PE=4 SV=1;tr|G1U873|G1U873_RABIT CSD domain-containing protein O	G1TSH8;A0A5F9C420;G1U873;A0A5F9DRK5;A0A5F9CKF5		30000	4351980	145.066			0.0249516	0.11947		0	2140330	29.018	75.643	26			-4321980	-3.49755			G1TSH8;A0A5F9C420;G1U873;A0A5F9DRK5;A0A5F9CKF5	1300
tr|G1TSY8|G1TSY8_RABIT Alpha-1-microglobulin OS=Oryctolagus cuniculus OX=9986 GN=KIF12 PE=3 SV=2;tr|A0A5F9CSE7|A0A5F9CSE7_RABIT Alpha-1-microglobulin OS=Oryctolagus cuniculus OX=9986 GN=KIF12 PE=3 SV=1;tr|G1ST99|G1ST99_RABIT Alpha-1-microglobulin OS=Orycto	G1TSY8;A0A5F9CSE7;G1ST99;CON__P00978		11288300	12857400	1.139			0.788668	0.873212		2579060	9126270	46.909	291.39	402			-1569120	-0.286575			G1TSY8;A0A5F9CSE7;G1ST99	1301
tr|G1TZZ3|G1TZZ3_RABIT UBC core domain-containing protein OS=Oryctolagus cuniculus OX=9986 PE=4 SV=1;tr|G1TTC6|G1TTC6_RABIT UBC core domain-containing protein OS=Oryctolagus cuniculus OX=9986 PE=4 SV=1;tr|G1THY3|G1THY3_RABIT Ubiquitin conjugating enzyme E2	G1TZZ3;G1TTC6;G1THY3;G1TJ17;G1TM28;G1TZ16		457733	1899100	4.14893			0.0924939	0.244956		740856	858524	16.363	14.783	75			-1441370	-2.20154			G1TZZ3;G1TTC6;G1THY3;G1TJ17;G1TM28;G1TZ16	1304
tr|G1TTJ1|G1TTJ1_RABIT Dehydrogenase/reductase 11 OS=Oryctolagus cuniculus OX=9986 GN=DHRS11 PE=3 SV=2	G1TTJ1		1798130	219650	0.122155			0.157221	0.311416		1538480	328483	28.24	73.684	37			1578480	1.73791			G1TTJ1	1305
tr|G1TUB8|G1TUB8_RABIT 60S ribosomal protein L11 OS=Oryctolagus cuniculus OX=9986 GN=ELOA PE=1 SV=2;tr|G1T3W8|G1T3W8_RABIT Elongin-A OS=Oryctolagus cuniculus OX=9986 GN=ELOA PE=4 SV=3	G1TUB8;G1T3W8		30000	1907000	63.5667			0.163455	0.311822		0	1907130	20.252	9.0241	48			-1877000	-1.70468			G1TUB8;G1T3W8	1307
tr|G1TUT9|G1TUT9_RABIT 40S ribosomal protein S2 OS=Oryctolagus cuniculus OX=9986 PE=1 SV=2;tr|G1U2Z9|G1U2Z9_RABIT 40S ribosomal protein S2 OS=Oryctolagus cuniculus OX=9986 PE=1 SV=3;tr|A0A5F9DFV3|A0A5F9DFV3_RABIT Ribosomal_S5_C domain-containing protein OS	G1TUT9;G1U2Z9;A0A5F9DFV3		30000	1372380	45.746			0.137832	0.311416		0	1256130	29.055	10.845	69			-1342380	-1.85099			G1TUT9;G1U2Z9;A0A5F9DFV3	1310
tr|G1TUX2|G1TUX2_RABIT Aconitate hydratase, mitochondrial OS=Oryctolagus cuniculus OX=9986 GN=ACO2 PE=3 SV=2	G1TUX2		1604470	2226280	1.38755			0.0489501	0.170149		76729.7	377309	87.348	93.848	122			-621817	-2.79722			G1TUX2	1311
tr|G1TV17|G1TV17_RABIT Adiponectin, C1Q and collagen domain containing OS=Oryctolagus cuniculus OX=9986 GN=ADIPOQ PE=4 SV=1	G1TV17		30000	1747930	58.2643			0.187516	0.325117		0	1873950	26.311	49.902	23			-1717930	-1.58784			G1TV17	1312
tr|G1TV79|G1TV79_RABIT Collagen-binding protein OS=Oryctolagus cuniculus OX=9986 PE=3 SV=2	G1TV79		3363330	129858000	38.6099			0.0614396	0.192298		5773500	84781500	23.129	33.377	37			-126495000	-2.57827			G1TV79	1313
tr|G1TVH4|G1TVH4_RABIT Endostatin domain-containing protein OS=Oryctolagus cuniculus OX=9986 PE=4 SV=2	G1TVH4		30000	5669050	188.968			0.124816	0.297829		0	5042560	27.067	170.76	58			-5639050	-1.93694			G1TVH4	1316
tr|G1TVH9|G1TVH9_RABIT Actin related protein 2/3 complex subunit 1B OS=Oryctolagus cuniculus OX=9986 GN=ARPC1B PE=3 SV=2	G1TVH9		3585600	8661550	2.41565			0.1581	0.311416		3115840	4003030	63.814	160.67	102			-5075950	-1.73315			G1TVH9	1317
tr|G1TVS4|G1TVS4_RABIT Hemopexin OS=Oryctolagus cuniculus OX=9986 GN=TRIM3 PE=3 SV=2	G1TVS4		45416700	82751700	1.82205			0.287354	0.418865		13572700	50958100	51.608	323.31	947			-37335000	-1.22625			G1TVS4	1319
tr|G1TVT0|G1TVT0_RABIT Nucleolin OS=Oryctolagus cuniculus OX=9986 GN=NCL PE=4 SV=2	G1TVT0		1671670	4085180	2.44377			0.130615	0.305615		1485070	1627310	77.802	37.223	69			-2413520	-1.8975			G1TVT0	1320
tr|G1TVU4|G1TVU4_RABIT Fc fragment of IgG receptor and transporter OS=Oryctolagus cuniculus OX=9986 GN=FCGRT PE=3 SV=2	G1TVU4		30000	4778900	159.297			0.0240593	0.117892		0	2324930	43.126	17.655	25			-4748900	-3.53788			G1TVU4	1321
tr|G1TX83|G1TX83_RABIT Peptidyl-prolyl cis-trans isomerase OS=Oryctolagus cuniculus OX=9986 PE=3 SV=1	G1TX83;A0A5F9CU98		34081300	36712000	1.07719			0.718907	0.819826		2052110	11613600	17.933	50.575	246			-2630670	-0.386353			G1TX83	1327
tr|G1TX94|G1TX94_RABIT Uncharacterized protein OS=Oryctolagus cuniculus OX=9986 PE=4 SV=2;tr|A0A5F9D3B0|A0A5F9D3B0_RABIT Uncharacterized protein OS=Oryctolagus cuniculus OX=9986 PE=4 SV=1;tr|A0A5F9DFM1|A0A5F9DFM1_RABIT Uncharacterized protein OS=Oryctolagu	G1TX94;A0A5F9D3B0;A0A5F9DFM1		30000	755793	25.1931			0.148712	0.311416		0	704031	94.591	26.974	27			-725793	-1.78559			G1TX94;A0A5F9D3B0;A0A5F9DFM1	1328
tr|G1TXD9|G1TXD9_RABIT Allograft inflammatory factor 1 OS=Oryctolagus cuniculus OX=9986 GN=AIF1 PE=4 SV=1	G1TXD9		3282530	12224500	3.72411			0.0296288	0.131421		2832280	3722950	16.819	30.825	85			-8941980	-3.31092			G1TXD9	1329
tr|G1TY29|G1TY29_RABIT Uncharacterized protein OS=Oryctolagus cuniculus OX=9986 GN=ITIH4 PE=4 SV=2	G1TY29;A0A5F9C6K3		19633200	38595400	1.96582			0.286036	0.417787		10130800	24701700	100.55	204.93	444			-18962200	-1.23016			G1TY29	1333
tr|G1TZA1|G1TZA1_RABIT C1q domain-containing protein OS=Oryctolagus cuniculus OX=9986 PE=4 SV=2	G1TZA1		3560900	3777390	1.0608			0.914824	0.942258		2550190	2083190	20.451	40.848	118			-216492	-0.113874			G1TZA1	1341
tr|G1TZN7|G1TZN7_RABIT Cytochrome c oxidase polypeptide Va OS=Oryctolagus cuniculus OX=9986 PE=3 SV=2	G1TZN7		5725530	4054120	0.708078			0.171877	0.314601		1545600	803573	20.418	18.633	82			1671420	1.66185			G1TZN7	1343
tr|G1TZP0|G1TZP0_RABIT Tyrosine 3-monooxygenase/tryptophan 5-monooxygenase activation protein gamma OS=Oryctolagus cuniculus OX=9986 GN=YWHAG PE=3 SV=1	G1TZP0		10940200	18442700	1.68577			0.175712	0.315235		3196980	7233800	28.258	129.07	125			-7502500	-1.64308			G1TZP0	1344
tr|G1TZS1|G1TZS1_RABIT Myosin light chain kinase, smooth muscle OS=Oryctolagus cuniculus OX=9986 PE=3 SV=3	G1TZS1		1799500	1362080	0.756921			0.741539	0.836325		1566800	1462130	116.55	17.513	52			437417	0.353527			G1TZS1	1345
tr|G1U0B4|G1U0B4_RABIT Cytochrome c domain-containing protein OS=Oryctolagus cuniculus OX=9986 PE=3 SV=1;tr|G1TY21|G1TY21_RABIT Cytochrome c domain-containing protein OS=Oryctolagus cuniculus OX=9986 PE=3 SV=1;tr|G1TKY2|G1TKY2_RABIT Cytochrome c domain-con	G1U0B4;G1TY21;G1TKY2;G1TFS7;G1TVV5;G1T288;G1TUQ7;A0A5F9DAQ7;CON__P62894		1132000	712292	0.629233			0.538587	0.662242		1026200	343931	11.69	9.9874	39			419708	0.671678			G1U0B4;G1TY21;G1TKY2;G1TFS7;G1TVV5	1347
tr|G1U0Q7|G1U0Q7_RABIT Septin OS=Oryctolagus cuniculus OX=9986 GN=SEPTIN2 PE=3 SV=3	G1U0Q7		2633600	5352320	2.03232			0.147276	0.311416		563165	2563820	42.06	47.72	125			-2718720	-1.79392			G1U0Q7	1350
tr|G1U1S7|G1U1S7_RABIT Immunoglobulin J chain OS=Oryctolagus cuniculus OX=9986 GN=JCHAIN PE=4 SV=1	G1U1S7		9234400	9127600	0.988435			0.983171	0.985898		6530970	5029180	17.99	27.676	151			106800	0.0224414			G1U1S7	1356
tr|G1U1T8|G1U1T8_RABIT Glia maturation factor OS=Oryctolagus cuniculus OX=9986 PE=3 SV=2;tr|A0A5F9DGN1|A0A5F9DGN1_RABIT Glia maturation factor OS=Oryctolagus cuniculus OX=9986 PE=3 SV=1;tr|A0A5F9DSL0|A0A5F9DSL0_RABIT ADF-H domain-containing protein OS=Oryc	G1U1T8;A0A5F9DGN1;A0A5F9DSL0;A0A5F9CWS7;A0A5F9DCP8;A0A5F9CGB7		4731670	9584020	2.0255			0.373403	0.511307		8143530	2038400	16.865	34.463	54			-4852350	-1.00116			G1U1T8;A0A5F9DGN1;A0A5F9DSL0;A0A5F9CWS7	1357
tr|G1U2E3|G1U2E3_RABIT Zinc finger protein 341 OS=Oryctolagus cuniculus OX=9986 GN=ZNF341 PE=3 SV=1	G1U2E3		30000	3554680	118.489			0.0310356	0.135232		0	1871790	24.98	33.475	23			-3524680	-3.26154			G1U2E3	1360
tr|G1U2J2|G1U2J2_RABIT Uncharacterized protein OS=Oryctolagus cuniculus OX=9986 PE=4 SV=1;tr|G1U6X6|G1U6X6_RABIT Uncharacterized protein OS=Oryctolagus cuniculus OX=9986 PE=4 SV=1	G1U2J2;G1U6X6		30000	642303	21.4101			0.138907	0.311416		0	575042	48.164	25.583	16			-612303	-1.84429			G1U2J2;G1U6X6	1361
tr|G1U2Q3|G1U2Q3_RABIT Apolipoprotein C-II OS=Oryctolagus cuniculus OX=9986 PE=3 SV=2	G1U2Q3		1423930	488417	0.343006			0.544631	0.668528		2414360	420261	7.9191	37.304	41			935517	0.661192			G1U2Q3	1362
tr|G1U2V8|G1U2V8_RABIT Apolipoprotein C-III OS=Oryctolagus cuniculus OX=9986 PE=3 SV=2	G1U2V8		9995070	21992400	2.20032			0.385036	0.520338		5958700	20476700	17.378	94.325	166			-11997400	-0.974394			G1U2V8	1363
tr|G1U334|G1U334_RABIT von Willebrand factor OS=Oryctolagus cuniculus OX=9986 GN=VWF PE=4 SV=2	G1U334		18933400	2453650	0.129594			0.0791121	0.220794		12179000	277892	306.2	323.31	764			16479700	2.34307			G1U334	1365
tr|G1U3I5|G1U3I5_RABIT Heterogeneous nuclear ribonucleoprotein L OS=Oryctolagus cuniculus OX=9986 GN=HNRNPL PE=3 SV=2	G1U3I5		868377	713500	0.821648			0.818078	0.885435		797174	746656	83.293	45.098	63			154877	0.245601			G1U3I5	1368
tr|G1U410|G1U410_RABIT Tubulin beta chain OS=Oryctolagus cuniculus OX=9986 GN=TUBB4A PE=3 SV=1;tr|A0A5F9DBX1|A0A5F9DBX1_RABIT Tubulin beta 4A class IVa OS=Oryctolagus cuniculus OX=9986 GN=TUBB4A PE=3 SV=1	G1U410;A0A5F9DBX1		9819070	19766900	2.01311			0.0792017	0.220794		1916070	7103020	49.585	151.11	184			-9947850	-2.34204			G1U410;A0A5F9DBX1	1370
tr|G1U415|G1U415_RABIT SMB domain-containing protein OS=Oryctolagus cuniculus OX=9986 PE=4 SV=1	G1U415;CON__Q3ZBS7		231430000	289794000	1.25219			0.652265	0.768058		104838000	179557000	53.939	192.97	955			-58364500	-0.486193			G1U415	1371
tr|G1U466|G1U466_RABIT Tubulin alpha chain OS=Oryctolagus cuniculus OX=9986 PE=3 SV=2;tr|A0A5F9DT94|A0A5F9DT94_RABIT Tubulin_C domain-containing protein OS=Oryctolagus cuniculus OX=9986 PE=3 SV=1	G1U466;A0A5F9DT94		1676930	3313580	1.97598			0.560167	0.68528		2852570	3437510	49.044	8.9361	28			-1636650	-0.634608			G1U466;A0A5F9DT94	1373
tr|G1U469|G1U469_RABIT Myosin-11 OS=Oryctolagus cuniculus OX=9986 GN=MYH11 PE=3 SV=2	G1U469		30000	16515800	550.527			0.154818	0.311416		0	16306500	223.17	323.31	725			-16485800	-1.7511			G1U469	1374
tr|G1U4G9|G1U4G9_RABIT Chloride intracellular channel protein OS=Oryctolagus cuniculus OX=9986 PE=3 SV=1;tr|A0A5F9CRP0|A0A5F9CRP0_RABIT Chloride intracellular channel protein OS=Oryctolagus cuniculus OX=9986 PE=3 SV=1	G1U4G9;A0A5F9CRP0;A0A5F9DAL4		20367000	12917300	0.634227			0.386417	0.521231		12711600	3861290	26.964	83.708	207			7449720	0.971261			G1U4G9;A0A5F9CRP0	1375
tr|G1U4P8|G1U4P8_RABIT Asporin OS=Oryctolagus cuniculus OX=9986 GN=ASPN PE=3 SV=1	G1U4P8;A0A5F9CLG2		30000	16871600	562.387			0.025181	0.119643		0	8364400	42.592	46.555	104			-16841600	-3.48745			G1U4P8	1379
tr|G1U522|G1U522_RABIT Protein kinase cAMP-dependent type II regulatory subunit alpha OS=Oryctolagus cuniculus OX=9986 GN=PRKAR2A PE=3 SV=2;tr|A0A5F9CUA4|A0A5F9CUA4_RABIT Protein kinase cAMP-dependent type II regulatory subunit alpha OS=Oryctolagus cunicul	G1U522;A0A5F9CUA4		30000	608033	20.2678			0.158938	0.311416		0	579178	45.056	30.226	11			-578033	-1.72863			G1U522;A0A5F9CUA4	1380
tr|G1U5L3|G1U5L3_RABIT Lectin, mannose binding 1 OS=Oryctolagus cuniculus OX=9986 GN=LMAN1 PE=4 SV=1	G1U5L3		30000	605800	20.1933			0.155097	0.311416		0	570040	58.239	4.8742	21			-575800	-1.74955			G1U5L3	1383
tr|G1U5Q7|G1U5Q7_RABIT Actin-related protein 2/3 complex subunit 4 OS=Oryctolagus cuniculus OX=9986 GN=ARPC4 PE=3 SV=1	G1U5Q7		2746530	3444680	1.25419			0.248538	0.377506		344133	827439	21.71	11.802	52			-698150	-1.34936			G1U5Q7	1384
tr|G1U612|G1U612_RABIT Uncharacterized protein OS=Oryctolagus cuniculus OX=9986 PE=4 SV=2	G1U612		10767700	5222080	0.484976			0.091947	0.244956		3083330	3072020	25.012	159.87	345			5545650	2.20686			G1U612	1386
tr|G1U6P5|G1U6P5_RABIT Uncharacterized protein OS=Oryctolagus cuniculus OX=9986 PE=4 SV=2;tr|A0A5F9DB98|A0A5F9DB98_RABIT Uncharacterized protein OS=Oryctolagus cuniculus OX=9986 PE=4 SV=1	G1U6P5;A0A5F9DB98		6227200	681967	0.109514			0.342546	0.477188		8906770	603920	38.245	141.91	134			5545230	1.07588			G1U6P5;A0A5F9DB98	1389
tr|G1U6R8|G1U6R8_RABIT Uncharacterized protein OS=Oryctolagus cuniculus OX=9986 PE=3 SV=2	G1U6R8		22296000	17030300	0.763828			0.197476	0.332671		5311070	2585940	143.93	323.31	1403			5265700	1.54397			G1U6R8	1390
tr|G1U754|G1U754_RABIT Histidine-rich glycoprotein OS=Oryctolagus cuniculus OX=9986 GN=HRG PE=4 SV=3;tr|A0A5F9CC72|A0A5F9CC72_RABIT Histidine-rich glycoprotein OS=Oryctolagus cuniculus OX=9986 GN=HRG PE=4 SV=1	G1U754;A0A5F9CC72		139273000	142632000	1.02412			0.935484	0.953956		50049500	45335700	63.493	323.31	1428			-3359000	-0.0861539			G1U754;A0A5F9CC72	1393
tr|G1U7G6|G1U7G6_RABIT Succinate dehydrogenase [ubiquinone] flavoprotein subunit, mitochondrial OS=Oryctolagus cuniculus OX=9986 PE=3 SV=2;tr|A0A5F9CIE2|A0A5F9CIE2_RABIT Uncharacterized protein OS=Oryctolagus cuniculus OX=9986 PE=4 SV=1	G1U7G6;A0A5F9CIE2		30000	1880830	62.6943			0.0281906	0.125813		0	952851	75.124	31.317	52			-1850830	-3.36436			G1U7G6;A0A5F9CIE2	1394
tr|G1U8C4|G1U8C4_RABIT Proteasome activator subunit 1 OS=Oryctolagus cuniculus OX=9986 GN=PSME1 PE=3 SV=1	G1U8C4		629767	2055900	3.26454			0.230247	0.359543		1038830	1404410	28.66	12.92	30			-1426130	-1.41404			G1U8C4	1401
tr|G1U8T9|G1U8T9_RABIT Potassium channel tetramerization domain containing 12 OS=Oryctolagus cuniculus OX=9986 GN=KCTD12 PE=4 SV=2	G1U8T9;G1T0R2;G1TIL8		1585730	8334830	5.25615			0.02658	0.122404		2694610	2089640	40.985	18.85	116			-6749100	-3.42818			G1U8T9	1403
tr|G1U949|G1U949_RABIT APC-binding protein EB1 OS=Oryctolagus cuniculus OX=9986 GN=MAPRE1 PE=3 SV=1	G1U949		30000	2112120	70.404			0.0169327	0.100347		0	914872	30.015	68.053	45			-2082120	-3.9419			G1U949	1405
tr|G1U9Q9|G1U9Q9_RABIT Plasminogen OS=Oryctolagus cuniculus OX=9986 PE=3 SV=2	G1U9Q9;A0A5F9DMP8;CON__P06868		160073000	114264000	0.713824			0.516806	0.649828		39685700	104437000	87.202	323.31	2088			45808800	0.710175			G1U9Q9	1409
tr|G1U9R4|G1U9R4_RABIT Apolipoprotein B OS=Oryctolagus cuniculus OX=9986 GN=APOB PE=4 SV=2;tr|A0A5F9CV30|A0A5F9CV30_RABIT Apolipoprotein B OS=Oryctolagus cuniculus OX=9986 GN=APOB PE=4 SV=1;tr|A0A5F9CN52|A0A5F9CN52_RABIT Apolipoprotein B OS=Oryctolagus cun	G1U9R4;A0A5F9CV30;A0A5F9CN52;A0A5F9C728;A0A5F9DG36;CON__ENSEMBL:ENSBTAP00000032840		4946630	9213090	1.8625			0.474631	0.608436		4714480	8102960	516.54	323.31	599			-4266460	-0.788265			G1U9R4;A0A5F9CV30;A0A5F9CN52;A0A5F9C728;A0A5F9DG36	1410
tr|G1U9S2|G1U9S2_RABIT Albumin OS=Oryctolagus cuniculus OX=9986 GN=ALB PE=1 SV=1;tr|A0A5F9CE05|A0A5F9CE05_RABIT Albumin OS=Oryctolagus cuniculus OX=9986 GN=ALB PE=4 SV=1	G1U9S2;A0A5F9CE05		952723000	987642000	1.03665			0.924306	0.947906		561929000	204513000	68.964	323.31	10938			-34918400	-0.10114			G1U9S2;A0A5F9CE05	1413
tr|G1U9S7|G1U9S7_RABIT CCT-alpha OS=Oryctolagus cuniculus OX=9986 GN=TCP1 PE=3 SV=1;tr|A0A5F9DUJ9|A0A5F9DUJ9_RABIT CCT-alpha OS=Oryctolagus cuniculus OX=9986 GN=TCP1 PE=3 SV=1;tr|A0A5F9D943|A0A5F9D943_RABIT CCT-alpha OS=Oryctolagus cuniculus OX=9986 GN=TCP	G1U9S7;A0A5F9DUJ9;A0A5F9D943;A0A5F9D281		2567400	3289070	1.28109			0.473257	0.607752		104526	1576980	60.038	29.952	62			-721667	-0.790897			G1U9S7;A0A5F9DUJ9;A0A5F9D943	1414
tr|G1U9U1|G1U9U1_RABIT Annexin OS=Oryctolagus cuniculus OX=9986 GN=ANXA11 PE=3 SV=2	G1U9U1		4511800	3673070	0.814103			0.336483	0.472003		1029190	844362	53.497	126.17	213			838733	1.09127			G1U9U1	1415
tr|G1U9U2|G1U9U2_RABIT Christmas factor OS=Oryctolagus cuniculus OX=9986 GN=F9 PE=4 SV=1;tr|A0A5F9C3T7|A0A5F9C3T7_RABIT Christmas factor OS=Oryctolagus cuniculus OX=9986 GN=F9 PE=4 SV=1	G1U9U2;A0A5F9C3T7		769633	3728330	4.8443			0.0167292	0.100347		1281080	191392	52.137	17.183	23			-2958700	-3.95632			G1U9U2;A0A5F9C3T7	1416
tr|Q29514|Q29514_RABIT Serum amyloid A protein OS=Oryctolagus cuniculus OX=9986 PE=2 SV=1;tr|U3KP96|U3KP96_RABIT Uncharacterized protein OS=Oryctolagus cuniculus OX=9986 PE=3 SV=1	Q29514;U3KP96		17939000	12636500	0.704415			0.795044	0.878925		31019300	11490100	13.509	209.73	94			5302500	0.277645			Q29514;U3KP96	1417
tr|U3KM64|U3KM64_RABIT Clathrin light chain OS=Oryctolagus cuniculus OX=9986 GN=CLTA PE=3 SV=1;tr|G1SCE4|G1SCE4_RABIT Clathrin light chain OS=Oryctolagus cuniculus OX=9986 GN=CLTA PE=3 SV=2	U3KM64;G1SCE4		2080270	5342980	2.56841			0.111679	0.276521		1988350	1940190	23.687	144.39	68			-3262720	-2.03419			U3KM64;G1SCE4	1434
tr|U3KMB5|U3KMB5_RABIT Complement C1q subcomponent subunit A OS=Oryctolagus cuniculus OX=9986 GN=C1QA PE=4 SV=2	U3KMB5		30000	5837880	194.596			0.0401032	0.151013		0	3357750	33.98	12.586	70			-5807880	-2.99592			U3KMB5	1437
tr|U3KMH9|U3KMH9_RABIT Malate dehydrogenase OS=Oryctolagus cuniculus OX=9986 GN=MDH2 PE=3 SV=2;tr|A0A5F9C494|A0A5F9C494_RABIT Malate dehydrogenase, mitochondrial OS=Oryctolagus cuniculus OX=9986 GN=MDH2 PE=3 SV=1;tr|A0A5F9CN88|A0A5F9CN88_RABIT Malate dehyd	U3KMH9;A0A5F9C494;A0A5F9CN88;A0A5F9D9Q4;G1T765;A0A5F9CGB8		4350770	5473420	1.25803			0.212497	0.341835		642344	1144180	40.532	77.722	128			-1122650	-1.4819			U3KMH9;A0A5F9C494;A0A5F9CN88;A0A5F9D9Q4;G1T765;A0A5F9CGB8	1438
tr|U3KMR2|U3KMR2_RABIT Alpha-2-HS-glycoprotein OS=Oryctolagus cuniculus OX=9986 GN=AHSG PE=4 SV=1	U3KMR2		51766300	63818700	1.23282			0.738531	0.835615		19498300	54978000	36.028	172.11	601			-12052300	-0.357863			U3KMR2	1440
tr|U3KMU7|U3KMU7_RABIT EH domain containing 1 OS=Oryctolagus cuniculus OX=9986 GN=EHD1 PE=4 SV=2	U3KMU7		30000	589667	19.6556			0.163712	0.311822		0	569099	61.813	7.7642	14			-559667	-1.70334			U3KMU7	1441
tr|U3KNF1|U3KNF1_RABIT LIM and SH3 domain protein 1 OS=Oryctolagus cuniculus OX=9986 GN=LASP1 PE=4 SV=2	U3KNF1		3795070	7718950	2.03394			0.0255301	0.119643		1043270	1656090	41.477	20.983	62			-3923880	-3.4723			U3KNF1	1442
tr|U3KNZ4|U3KNZ4_RABIT Nucleoside diphosphate kinase OS=Oryctolagus cuniculus OX=9986 PE=3 SV=1	U3KNZ4;G1U9T4;A0A5F9CJ91		8580430	38208700	4.45301			0.0175529	0.102345		506162	13151200	24.591	31.093	77			-29628200	-3.89923			U3KNZ4	1443
tr|U3KPI5|U3KPI5_RABIT Carboxypeptidase N subunit 2 OS=Oryctolagus cuniculus OX=9986 GN=CPN2 PE=4 SV=1	U3KPI5		556460	531607	0.955337			0.962466	0.969169		709724	485191	59.235	264.32	154			24853.3	0.0500712			U3KPI5	1446
