# Supplementary material for: A proteomics analysis of neointima formation on decellularized vascular grafts reveals regenerative alterations in protein signature running head: Proteomics analysis of neointima formation
Source: Front Bioeng Biotechnol. 2022 Aug 30;10:894956. doi: 10.3389/fbioe.2022.894956 (PMC9673820; doi:10.3389/fbioe.2022.894956)
Supplement: Supplementary file 6 [file Table5.XLSX]

## Sheet: All KEGG
The detail information of KEGG pathway enrichment analysis
Category	Term	Count	%	PValue	Genes	List Total	Pop Hits	Pop Total	Fold Enrichment	Bonferroni	Benjamini	FDR
KEGG_PATHWAY	ocu03010:Ribosome	13	13.2653	6.81592e-08	100345715, 100338973, 100340199, 100338112, 100341252, 100355650, 100343884, 100345945, 103344934, 100353722, 100355379, 100354806, 100353606	59	212	7342	7.6308	6.06615e-06	6.06617e-06	5.86169e-06
KEGG_PATHWAY	ocu04974:Protein digestion and absorption	7	7.14286	0.000191694	100009174, 100340750, 100347598, 100356474, 100358256, 100358522, 100009177	59	108	7342	8.0656	0.0169176	0.00853037	0.00824283
KEGG_PATHWAY	ocu04512:ECM-receptor interaction	6	6.12245	0.000581994	100340750, 100347598, 100356474, 100358256, 100358522, 100009177	59	87	7342	8.58212	0.0504931	0.0172658	0.0166838
KEGG_PATHWAY	ocu04141:Protein processing in endoplasmic reticulum	7	7.14286	0.00258245	100346580, 100354026, 103348184, 100009456, 100357821, 100354272, 100348170	59	177	7342	4.92138	0.205574	0.0574595	0.0555227
KEGG_PATHWAY	ocu04510:Focal adhesion	7	7.14286	0.0053226	100340750, 100347598, 100356474, 100358256, 100358522, 100009177, 100008760	59	205	7342	4.24919	0.3781	0.0947422	0.0915486
KEGG_PATHWAY	ocu05146:Amoebiasis	5	5.10204	0.0105466	100340750, 100347598, 100358256, 100358522, 100009177	59	109	7342	5.70829	0.61079	0.156442	0.151168
KEGG_PATHWAY	ocu00010:Glycolysis / Gluconeogenesis	4	4.08163	0.0169602	100009107, 100348124, 100008676, 100352426	59	69	7342	7.21395	0.781813	0.215637	0.208368
KEGG_PATHWAY	ocu04151:PI3K-Akt signaling pathway	7	7.14286	0.0400206	100340750, 100347598, 100356474, 100358256, 100358522, 100009456, 100009177	59	321	7342	2.71366	0.973618	0.44523	0.430222
KEGG_PATHWAY	ocu01200:Carbon metabolism	4	4.08163	0.0714771	100340891, 100348124, 100008676, 100352426	59	122	7342	4.08002	0.99864	0.706829	0.683004
